# Supplementary material for: APOE4 exacerbates glucocorticoid stress hormone-induced tau pathology via mitochondrial dysfunction
Source: Cell Death Dis. 2026 Mar 27;17(1):419. doi: 10.1038/s41419-026-08543-1 (PMC13150023; doi:10.1038/s41419-026-08543-1)
Supplement: Supplementary file 6 — Supplemental Table 1 [file 41419_2026_8543_MOESM6_ESM.xlsx]

## Sheet: ReadMe
Everything Accessed around 06-18-2025
Gene Lists are provided in separate sheets
Background gene list of all the detected genes from raw data (27,500) is included as well
All of these functional ontology tables were generated using ShinyGO version 0.82.				URL:	https://bioinformatics.sdstate.edu/go/
ShinyGo citation:	Ge, Steven Xijin et al. “ShinyGO: a graphical gene-set enrichment tool for animals and plants.” Bioinformatics (Oxford, England) vol. 36,8 (2020): 2628-2629. doi:10.1093/bioinformatics/btz931
Background species selected:	mmusculus_gene_ensembl	mus musculus	Mouse genes GRCm39	10090	ENSEMBL
Original Dataset:	https://www.ncbi.nlm.nih.gov/geo/query/acc.cgi?acc=GSE167497
Dataset Citation:	Zalocusky KA, Najm R, Taubes AL, Hao Y et al. Neuronal ApoE upregulates MHC-I expression to drive selective neurodegeneration in Alzheimer's disease. Nat Neurosci 2021 Jun;24(6):786-798. PMID: 33958804
GEO Accession Number:	GSE167497
Sheet name	Explanation/Notes
GO-BP Upreg. 10m DG_granule	Gene Ontology - Biological Process UPregulated genes in 10 months apoe4-KI mice, dentate gyrus granule cell clusters
	FDR = 0.10 in ShinyGO
Go-BP Downreg. 10m DG_granule	Gene Ontology - Biological Process DOWNregulated genes in 10 months apoe4-KI mice, dentate gyrus granule cell clusters
	FDR = 0.10 in ShinyGO
Stress-GC GO-BP	Glucocorticoid relevant genes from other publications. Gene list provided in "Glucocorticoid relevant genes" sheet.
	FDR = 0.01 in ShinyGO
	GWAS Citation:	de Quervain, Dominique J-F et al. “Glucocorticoid-related genetic susceptibility for Alzheimer's disease.” Human molecular genetics vol. 13,1 (2004): 47-52. doi:10.1093/hmg/ddg361
	ChIP Citation:	Wang, Jen-Chywan et al. “Chromatin immunoprecipitation (ChIP) scanning identifies primary glucocorticoid receptor target genes.” Proceedings of the National Academy of Sciences of the United States of America vol. 101,44 (2004): 15603-8. doi:10.1073/pnas.0407008101
	*functional ontology done using our background gene list to see what results we should expect for gluocorticoid-relevant genes
KEGG Upreg. 10m DG_granule	KEGG for DOWNregulated genes in 10 months apoe4-KI mice, dentate gyrus granule cell clusters
	FDR = 0.10 in ShinyGO
	No significant enrichment for KEGG for DOWNregulated genes in 10months timepoint mice
KEGG Stress-GC GWAS Quervain	KEGG looking at just the GWAS citation gene list (Quervain et al. 2004)
	FDR = 0.10 in ShinyGO
	*functional ontology done using our background gene list to see what results we should expect for gluocorticoid-relevant genes
KEGG Stress-GC GWAS & ChIP	KEGG looking at both the GWAS citation gene list (Quervain et al. 2004) and the ChIP gene list (Wang et al. 2004)
	FDR = 0.10 in ShinyGO
	*functional ontology done using our background gene list to see what results we should expect for gluocorticoid-relevant genes
Background Gene List	This list contains all genes (27,500) detected in the original raw data (Zalocusky et al. 2021)
Upregulated DG Gene List	Upregulated differentially expressed genes after RStudio pipeline. Has both dentate gyrus clusters (1 & 2)
	FDR = 0.20 in RStudio
	k=2 for RUVs
Downregulated DG Gene List	Downregulated differentially expressed genes after RStudio pipeline. Has both dentate gyrus clusters (1 & 2)
	FDR = 0.20 in RStudio
	k=2 for RUVs
Glucocorticoid relevant genes	List of GC-relevant genes from two different papers
	GWAS Citation:	de Quervain, Dominique J-F et al. “Glucocorticoid-related genetic susceptibility for Alzheimer's disease.” Human molecular genetics vol. 13,1 (2004): 47-52. doi:10.1093/hmg/ddg361
	ChIP Citation:	Wang, Jen-Chywan et al. “Chromatin immunoprecipitation (ChIP) scanning identifies primary glucocorticoid receptor target genes.” Proceedings of the National Academy of Sciences of the United States of America vol. 101,44 (2004): 15603-8. doi:10.1073/pnas.0407008101

## Sheet: GO-BP Upreg. 10m DG_granule
Enrichment FDR	nGenes	Pathway Genes	Fold Enrichment	Pathway	URL	Genes
0.0391993	15	1534	2.89321	GO:0007267 cell-cell signaling	http://amigo.geneontology.org/amigo/term/GO:0007267	Grm3 Glra2 Mctp1 Grm8 Tnks Gpc3 Prkcg Scn1b Slc6a1 Shc3 Adcy8 Zfp423 Ptprn2 Dcc Grp
0.0391993	10	718	4.09497	GO:0007268 chemical synaptic transmission	http://amigo.geneontology.org/amigo/term/GO:0007268	Grm3 Glra2 Mctp1 Grm8 Prkcg Slc6a1 Shc3 Adcy8 Ptprn2 Dcc
0.0391993	6	241	7.32948	GO:0007411 axon guidance	http://amigo.geneontology.org/amigo/term/GO:0007411	Slit2 Cntn5 Dcc Unc5d Robo2 Scn1b
0.0391993	3	33	26.3195	GO:0014072 response to isoquinoline alkaloid	http://amigo.geneontology.org/amigo/term/GO:0014072	Ghr Adcy8 Prkcg
0.0391993	3	29	29.9498	GO:0021952 central nervous system projection neuron axonogenesis	http://amigo.geneontology.org/amigo/term/GO:0021952	Slit2 Scn1b Dcc
0.0391993	2	4	144.757	GO:0033563 dorsal/ventral axon guidance	http://amigo.geneontology.org/amigo/term/GO:0033563	Slit2 Dcc
0.0391993	3	32	27.142	GO:0043278 response to morphine	http://amigo.geneontology.org/amigo/term/GO:0043278	Ghr Adcy8 Prkcg
0.0391993	6	242	7.29868	GO:0097485 neuron projection guidance	http://amigo.geneontology.org/amigo/term/GO:0097485	Slit2 Cntn5 Dcc Unc5d Robo2 Scn1b
0.0391993	10	718	4.09497	GO:0098916 anterograde trans-synaptic signaling	http://amigo.geneontology.org/amigo/term/GO:0098916	Grm3 Glra2 Mctp1 Grm8 Prkcg Slc6a1 Shc3 Adcy8 Ptprn2 Dcc
0.0391993	10	726	4.04915	GO:0099537 trans-synaptic signaling	http://amigo.geneontology.org/amigo/term/GO:0099537	Grm3 Glra2 Mctp1 Grm8 Prkcg Slc6a1 Shc3 Adcy8 Ptprn2 Dcc
0.0408359	10	758	3.8861	GO:0099536 synaptic signaling	http://amigo.geneontology.org/amigo/term/GO:0099536	Grm3 Glra2 Mctp1 Grm8 Prkcg Slc6a1 Shc3 Adcy8 Ptprn2 Dcc
0.0510845	2	9	64.3365	GO:0007196 adenylate cyclase-inhibiting G protein-coupled glutamate receptor signaling pathway	http://amigo.geneontology.org/amigo/term/GO:0007196	Grm3 Grm8
0.0510845	3	40	21.7136	GO:0021955 central nervous system neuron axonogenesis	http://amigo.geneontology.org/amigo/term/GO:0021955	Slit2 Scn1b Dcc
0.0510845	2	8	72.3786	GO:0021957 corticospinal tract morphogenesis	http://amigo.geneontology.org/amigo/term/GO:0021957	Slit2 Scn1b
0.0510845	2	9	64.3365	GO:0038007 netrin-activated signaling pathway	http://amigo.geneontology.org/amigo/term/GO:0038007	Dcc Unc5d
0.0510845	2	9	64.3365	GO:1905150 regulation of voltage-gated sodium channel activity	http://amigo.geneontology.org/amigo/term/GO:1905150	Grp Scn1b
0.0837267	6	320	5.53212	GO:0007611 learning or memory	http://amigo.geneontology.org/amigo/term/GO:0007611	Slc6a1 Kcnk10 Camk4 Prkcg Adcy8 Shc3
0.0837267	4	121	9.73157	GO:0043279 response to alkaloid	http://amigo.geneontology.org/amigo/term/GO:0043279	Slc6a1 Ghr Adcy8 Prkcg
0.084863	19	2631	2.15126	GO:0007166 cell surface receptor signaling pathway	http://amigo.geneontology.org/amigo/term/GO:0007166	Grm3 Shc3 Grm8 Leprotl1 Tnks Gpc3 Ghr Bcl2 Timp4 Zfp423 Lsm14a Glra2 Plce1 Slit2 Aim2 Dcc Unc5d Itm2c Trim71
0.0851936	7	455	4.50356	GO:0007409 axonogenesis	http://amigo.geneontology.org/amigo/term/GO:0007409	Slit2 Cntn5 Dcc Unc5d Robo2 Scn1b Bcl2
0.0851936	9	741	3.57425	GO:0007610 behavior	http://amigo.geneontology.org/amigo/term/GO:0007610	Slc6a1 Kcnk10 Camk4 Prkcg Adcy8 Shc3 Grp Dach1 Bcl2
0.102723	5	231	6.349	GO:0006836 neurotransmitter transport	http://amigo.geneontology.org/amigo/term/GO:0006836	Mctp1 Prkcg Slc6a1 Ptprn2 Grm8
0.105806	6	355	5.02048	GO:0050890 cognition	http://amigo.geneontology.org/amigo/term/GO:0050890	Slc6a1 Kcnk10 Camk4 Prkcg Adcy8 Shc3
0.109308	5	240	6.08223	GO:0001505 regulation of neurotransmitter levels	http://amigo.geneontology.org/amigo/term/GO:0001505	Mctp1 Prkcg Slc6a1 Ptprn2 Grm8
0.109308	2	16	36.1893	GO:0007216 G protein-coupled glutamate receptor signaling pathway	http://amigo.geneontology.org/amigo/term/GO:0007216	Grm3 Grm8
0.116657	2	17	34.0605	GO:0060396 growth hormone receptor signaling pathway	http://amigo.geneontology.org/amigo/term/GO:0060396	Leprotl1 Ghr
0.117043	7	508	4.03705	GO:0050804 modulation of chemical synaptic transmission	http://amigo.geneontology.org/amigo/term/GO:0050804	Grm3 Mctp1 Grm8 Prkcg Slc6a1 Adcy8 Dcc
0.117043	7	508	4.02903	GO:0061564 axon development	http://amigo.geneontology.org/amigo/term/GO:0061564	Slit2 Cntn5 Dcc Unc5d Bcl2 Robo2 Scn1b
0.117043	7	509	4.02903	GO:0099177 regulation of trans-synaptic signaling	http://amigo.geneontology.org/amigo/term/GO:0099177	Grm3 Mctp1 Grm8 Prkcg Slc6a1 Adcy8 Dcc
0.122017	6	380	4.63223	GO:0010038 response to metal ion	http://amigo.geneontology.org/amigo/term/GO:0010038	Cpne4 Glra2 Pam Slc6a1 Bcl2 Adcy8
0.135778	2	20	28.9514	GO:0071378 cellular response to growth hormone stimulus	http://amigo.geneontology.org/amigo/term/GO:0071378	Leprotl1 Ghr
0.137124	4	162	7.28338	GO:0007613 memory	http://amigo.geneontology.org/amigo/term/GO:0007613	Kcnk10 Camk4 Adcy8 Slc6a1
0.168736	4	176	6.6555	GO:0007269 neurotransmitter secretion	http://amigo.geneontology.org/amigo/term/GO:0007269	Mctp1 Prkcg Ptprn2 Grm8
0.168736	4	176	6.6555	GO:0099643 signal release from synapse	http://amigo.geneontology.org/amigo/term/GO:0099643	Mctp1 Prkcg Ptprn2 Grm8
0.168736	2	24	24.1262	GO:1901570 fatty acid derivative biosynthetic process	http://amigo.geneontology.org/amigo/term/GO:1901570	Hmgcll1 Pam
0.168736	4	183	6.6555	GO:2000113 negative regulation of cellular macromolecule biosynthetic process	http://amigo.geneontology.org/amigo/term/GO:2000113	Samd4 Itm2c Trim71 Lsm14a
0.17104	4	179	6.57987	GO:0051384 response to glucocorticoid	http://amigo.geneontology.org/amigo/term/GO:0051384	Bcl2 Pam Slit2 Ghr
0.193011	3	91	9.65048	GO:0021954 central nervous system neuron development	http://amigo.geneontology.org/amigo/term/GO:0021954	Slit2 Scn1b Dcc

## Sheet: GO-BP Downreg. 10m DG_granule
Enrichment FDR	nGenes	Pathway Genes	Fold Enrichment	Pathway	URL	Genes
0.0227059	2	3	157.101	GO:0010625 positive regulation of Schwann cell proliferation	http://amigo.geneontology.org/amigo/term/GO:0010625	Nrg1
0.0227059	5	81	14.5464	GO:0014015 positive regulation of gliogenesis	http://amigo.geneontology.org/amigo/term/GO:0014015	Pparg Lyn Rnf112 Nrg1
0.0227059	2	3	157.101	GO:0021840 directional guidance of interneurons involved in migration from the subpallium to the cortex	http://amigo.geneontology.org/amigo/term/GO:0021840	Nrg1
0.0227059	2	3	157.101	GO:0021842 chemorepulsion involved in interneuron migration from the subpallium to the cortex	http://amigo.geneontology.org/amigo/term/GO:0021842	Nrg1
0.0227059	2	3	157.101	GO:2000853 negative regulation of corticosterone secretion	http://amigo.geneontology.org/amigo/term/GO:2000853	Nrg1
0.0312754	17	1604	2.58123	GO:0006811 ion transport	http://amigo.geneontology.org/amigo/term/GO:0006811	Gabra2 Kcnc2 Micu3 Kcna1 Slc24a3 Gm16867 Prkd1 Slc7a15 Slc15a2 Mfsd12 Lyn Chrm3 Oprd1 Grm7 Slc38a11 Ank1 Add2
0.0312754	4	74	12.9124	GO:0007193 adenylate cyclase-inhibiting G protein-coupled receptor signaling pathway	http://amigo.geneontology.org/amigo/term/GO:0007193	Chrm3 Oprd1 Akap12 Grm7
0.0312754	23	2454	2.27826	GO:0007399 nervous system development	http://amigo.geneontology.org/amigo/term/GO:0007399	Dpf3 Lyn Nrg1 Gabra2 Add2 Myt1l Cttnbp2 Pparg Prkd1 Rnf112 Hspa5 Grip1 Kcnc2 Grm7 Nrxn3 Shroom4 Fstl4 Dync2h1 Mycbp2 Kcna1 Rgs6 Plk2
0.0312754	5	127	9.2776	GO:0014013 regulation of gliogenesis	http://amigo.geneontology.org/amigo/term/GO:0014013	Pparg Lyn Rnf112 Nrg1
0.0312754	6	202	7.25081	GO:0031503 protein-containing complex localization	http://amigo.geneontology.org/amigo/term/GO:0031503	Kif17 Grip1 Dync2h1 Mios Nrg1
0.0312754	2	6	78.5504	GO:0038129 ERBB3 signaling pathway	http://amigo.geneontology.org/amigo/term/GO:0038129	Nrg1
0.0312754	2	5	94.2605	GO:0038133 ERBB2-ERBB3 signaling pathway	http://amigo.geneontology.org/amigo/term/GO:0038133	Nrg1
0.0312754	2	6	78.5504	GO:0038135 ERBB2-ERBB4 signaling pathway	http://amigo.geneontology.org/amigo/term/GO:0038135	Nrg1
0.0312754	2	5	94.2605	GO:0045213 neurotransmitter receptor metabolic process	http://amigo.geneontology.org/amigo/term/GO:0045213	Nrg1
0.0312754	3	28	25.2483	GO:0060252 positive regulation of glial cell proliferation	http://amigo.geneontology.org/amigo/term/GO:0060252	Lyn Nrg1
0.0312754	2	6	78.5504	GO:2000832 negative regulation of steroid hormone secretion	http://amigo.geneontology.org/amigo/term/GO:2000832	Nrg1
0.0312754	2	6	78.5504	GO:2000847 negative regulation of corticosteroid hormone secretion	http://amigo.geneontology.org/amigo/term/GO:2000847	Nrg1
0.0312754	2	6	78.5504	GO:2000850 negative regulation of glucocorticoid secretion	http://amigo.geneontology.org/amigo/term/GO:2000850	Nrg1
0.037427	2	7	67.3289	GO:0038138 ERBB4-ERBB4 signaling pathway	http://amigo.geneontology.org/amigo/term/GO:0038138	Nrg1
0.037427	2	7	67.3289	GO:0060956 endocardial cell differentiation	http://amigo.geneontology.org/amigo/term/GO:0060956	Nrg1
0.037427	2	8	67.3289	GO:2000852 regulation of corticosterone secretion	http://amigo.geneontology.org/amigo/term/GO:2000852	Nrg1
0.0452209	2	10	58.9128	GO:0035934 corticosterone secretion	http://amigo.geneontology.org/amigo/term/GO:0035934	Nrg1
0.0452209	16	1552	2.51529	GO:0055085 transmembrane transport	http://amigo.geneontology.org/amigo/term/GO:0055085	Gabra2 Kcnc2 Micu3 Kcna1 Slc38a11 Slc24a3 Gm16867 Prkd1 Slc7a15 Slc15a2 Hspa5 Mfsd12 Lyn Chrm3 Grm7 Ank1
0.0452209	2	8	58.9128	GO:1900086 positive regulation of peptidyl-tyrosine autophosphorylation	http://amigo.geneontology.org/amigo/term/GO:1900086	Nrg1
0.046205	2	9	52.3669	GO:0003348 cardiac endothelial cell differentiation	http://amigo.geneontology.org/amigo/term/GO:0003348	Nrg1
0.046205	2	10	52.3669	GO:0038130 ERBB4 signaling pathway	http://amigo.geneontology.org/amigo/term/GO:0038130	Nrg1
0.046205	29	3902	1.80934	GO:0065008 regulation of biological quality	http://amigo.geneontology.org/amigo/term/GO:0065008	Grm7 Cttnbp2 Gabra2 Plk2 Ormdl2 Add2 Grip1 Micu3 Lyn Chrm3 Slc24a3 Kxd1 Prkd1 Rph3al Pparg Limd1 Cit Kcnc2 Akap12 Kcna1 Lmod1 Oprd1 Nrxn3 Gm16867 Fstl4 Ank1 P2ry14 Nrg1
0.046205	2	10	52.3669	GO:0099505 regulation of presynaptic membrane potential	http://amigo.geneontology.org/amigo/term/GO:0099505	Kcnc2 Kcna1
0.046205	2	9	52.3669	GO:1900084 regulation of peptidyl-tyrosine autophosphorylation	http://amigo.geneontology.org/amigo/term/GO:1900084	Nrg1
0.0484744	13	1131	2.80024	GO:0034220 ion transmembrane transport	http://amigo.geneontology.org/amigo/term/GO:0034220	Gabra2 Kcnc2 Micu3 Kcna1 Slc24a3 Gm16867 Prkd1 Slc15a2 Mfsd12 Lyn Chrm3 Grm7 Ank1
0.0538811	2	10	47.1302	GO:0021830 interneuron migration from the subpallium to the cortex	http://amigo.geneontology.org/amigo/term/GO:0021830	Nrg1
0.0566169	2	11	42.8457	GO:0010624 regulation of Schwann cell proliferation	http://amigo.geneontology.org/amigo/term/GO:0010624	Nrg1
0.0566169	2	11	42.8457	GO:0021826 substrate-independent telencephalic tangential migration	http://amigo.geneontology.org/amigo/term/GO:0021826	Nrg1
0.0566169	2	11	42.8457	GO:0021843 substrate-independent telencephalic tangential interneuron migration	http://amigo.geneontology.org/amigo/term/GO:0021843	Nrg1
0.0566169	11	893	3.01414	GO:0098655 cation transmembrane transport	http://amigo.geneontology.org/amigo/term/GO:0098655	Kcnc2 Micu3 Kcna1 Slc24a3 Gm16867 Prkd1 Slc15a2 Mfsd12 Lyn Grm7 Ank1
0.0566169	11	886	3.02117	GO:0098660 inorganic ion transmembrane transport	http://amigo.geneontology.org/amigo/term/GO:0098660	Gabra2 Kcnc2 Micu3 Kcna1 Slc24a3 Gm16867 Prkd1 Slc15a2 Lyn Grm7 Ank1
0.0566169	3	48	15.3686	GO:0098926 postsynaptic signal transduction	http://amigo.geneontology.org/amigo/term/GO:0098926	Chrm3 Nrg1
0.0566169	2	12	42.8457	GO:2001223 negative regulation of neuron migration	http://amigo.geneontology.org/amigo/term/GO:2001223	Nrg1
0.0585988	31	4491	1.69297	GO:0006810 transport	http://amigo.geneontology.org/amigo/term/GO:0006810	Grm7 Gabra2 Pacsin2 Kif17 Grip1 Mfsd12 Kcnc2 Micu3 Reps2 Lyn Dync2h1 Kcna1 Slc38a11 Slc24a3 Gm16867 Kxd1 Prkd1 Slc7a15 Rph3al Pparg Sel1l Slc15a2 Hspa5 Ank1 Loxl2 Chrm3 Oprd1 Nrg1 Nrxn3 Add2
0.0585988	13	1202	2.64777	GO:0006812 cation transport	http://amigo.geneontology.org/amigo/term/GO:0006812	Kcnc2 Micu3 Kcna1 Slc24a3 Gm16867 Prkd1 Slc15a2 Mfsd12 Lyn Oprd1 Grm7 Slc38a11 Ank1
0.0585988	5	191	6.20135	GO:0007416 synapse assembly	http://amigo.geneontology.org/amigo/term/GO:0007416	Gabra2 Add2 Nrg1 Nrxn3
0.0585988	2	13	36.254	GO:0014010 Schwann cell proliferation	http://amigo.geneontology.org/amigo/term/GO:0014010	Nrg1
0.0585988	15	1544	2.38674	GO:0016192 vesicle-mediated transport	http://amigo.geneontology.org/amigo/term/GO:0016192	Grm7 Pacsin2 Grip1 Reps2 Lyn Kif17 Pparg Rph3al Ank1 Loxl2 Prkd1 Kxd1 Nrxn3 Nrg1
0.0585988	2	12	39.2752	GO:0035331 negative regulation of hippo signaling	http://amigo.geneontology.org/amigo/term/GO:0035331	Limd1 Cit
0.0585988	3	51	13.8618	GO:0060251 regulation of glial cell proliferation	http://amigo.geneontology.org/amigo/term/GO:0060251	Lyn Nrg1
0.0585988	2	13	39.2752	GO:0060379 cardiac muscle cell myoblast differentiation	http://amigo.geneontology.org/amigo/term/GO:0060379	Nrg1
0.0585988	10	774	3.15463	GO:0098662 inorganic cation transmembrane transport	http://amigo.geneontology.org/amigo/term/GO:0098662	Kcnc2 Micu3 Kcna1 Slc24a3 Gm16867 Prkd1 Slc15a2 Lyn Grm7 Ank1
0.0585988	10	758	3.1631	GO:0099536 synaptic signaling	http://amigo.geneontology.org/amigo/term/GO:0099536	Grm7 Gabra2 Plk2 Rimbp2 Chrm3 Pacsin2 Akap12 Nrg1 Nrxn3
0.0585988	2	14	36.254	GO:2000849 regulation of glucocorticoid secretion	http://amigo.geneontology.org/amigo/term/GO:2000849	Nrg1
0.0622815	4	116	8.19656	GO:0048709 oligodendrocyte differentiation	http://amigo.geneontology.org/amigo/term/GO:0048709	Pparg Lyn Nrg1
0.0630315	2	14	33.6645	GO:0003157 endocardium development	http://amigo.geneontology.org/amigo/term/GO:0003157	Nrg1
0.0630315	2	16	33.6645	GO:0035933 glucocorticoid secretion	http://amigo.geneontology.org/amigo/term/GO:0035933	Nrg1
0.0630315	2	14	33.6645	GO:0048680 positive regulation of axon regeneration	http://amigo.geneontology.org/amigo/term/GO:0048680	Nrg1
0.0654964	2	16	31.4202	GO:0033194 response to hydroperoxide	http://amigo.geneontology.org/amigo/term/GO:0033194	Rnf112 Prkd1
0.0654964	2	15	31.4202	GO:0038128 ERBB2 signaling pathway	http://amigo.geneontology.org/amigo/term/GO:0038128	Nrg1
0.0654964	2	15	31.4202	GO:0042541 hemoglobin biosynthetic process	http://amigo.geneontology.org/amigo/term/GO:0042541	Gm16867 Lyn
0.0654964	15	1574	2.3088	GO:0048699 generation of neurons	http://amigo.geneontology.org/amigo/term/GO:0048699	Lyn Myt1l Nrg1 Prkd1 Rnf112 Hspa5 Grip1 Grm7 Fstl4 Dync2h1 Mycbp2 Kcna1 Rgs6 Plk2
0.0654964	2	15	31.4202	GO:0070572 positive regulation of neuron projection regeneration	http://amigo.geneontology.org/amigo/term/GO:0070572	Nrg1
0.0654964	2	15	31.4202	GO:0099527 postsynapse to nucleus signaling pathway	http://amigo.geneontology.org/amigo/term/GO:0099527	Nrg1
0.0654964	3	58	12.4027	GO:1905953 negative regulation of lipid localization	http://amigo.geneontology.org/amigo/term/GO:1905953	Pparg Nrg1
0.0673866	5	213	5.66469	GO:0010976 positive regulation of neuron projection development	http://amigo.geneontology.org/amigo/term/GO:0010976	Prkd1 Hspa5 Lyn Nrg1
0.0684541	2	16	29.4564	GO:0021781 glial cell fate commitment	http://amigo.geneontology.org/amigo/term/GO:0021781	Nrg1
0.0684541	31	4645	1.63904	GO:0051234 establishment of localization	http://amigo.geneontology.org/amigo/term/GO:0051234	Grm7 Gabra2 Pacsin2 Kif17 Grip1 Mfsd12 Kcnc2 Micu3 Reps2 Lyn Dync2h1 Kcna1 Slc38a11 Slc24a3 Gm16867 Kxd1 Prkd1 Slc7a15 Rph3al Pparg Sel1l Slc15a2 Hspa5 Ank1 Loxl2 Chrm3 Oprd1 Nrg1 Nrxn3 Add2
0.0684541	2	16	29.4564	GO:1903818 positive regulation of voltage-gated potassium channel activity	http://amigo.geneontology.org/amigo/term/GO:1903818	Kcnc2 Kcna1
0.0750234	2	17	27.7237	GO:0003222 ventricular trabecula myocardium morphogenesis	http://amigo.geneontology.org/amigo/term/GO:0003222	Nrg1
0.0750234	2	17	27.7237	GO:0061000 negative regulation of dendritic spine development	http://amigo.geneontology.org/amigo/term/GO:0061000	Fstl4 Plk2
0.0829862	5	226	5.28366	GO:0007188 adenylate cyclase-modulating G protein-coupled receptor signaling pathway	http://amigo.geneontology.org/amigo/term/GO:0007188	Chrm3 Glp2r Oprd1 Akap12 Grm7
0.0860281	16	1807	2.14107	GO:0022008 neurogenesis	http://amigo.geneontology.org/amigo/term/GO:0022008	Lyn Myt1l Nrg1 Pparg Prkd1 Rnf112 Hspa5 Grip1 Grm7 Fstl4 Dync2h1 Mycbp2 Kcna1 Rgs6 Plk2
0.0860281	3	69	10.7114	GO:0060986 endocrine hormone secretion	http://amigo.geneontology.org/amigo/term/GO:0060986	Pparg Nrg1
0.0902722	2	20	23.5651	GO:0003161 cardiac conduction system development	http://amigo.geneontology.org/amigo/term/GO:0003161	Nrg1
0.0902722	2	20	23.5651	GO:0007171 activation of transmembrane receptor protein tyrosine kinase activity	http://amigo.geneontology.org/amigo/term/GO:0007171	Nrg1
0.0902722	11	1019	2.60519	GO:0007417 central nervous system development	http://amigo.geneontology.org/amigo/term/GO:0007417	Cttnbp2 Pparg Kcnc2 Lyn Shroom4 Dync2h1 Hspa5 Mycbp2 Kcna1 Nrg1
0.0902722	2	22	23.5651	GO:0010002 cardioblast differentiation	http://amigo.geneontology.org/amigo/term/GO:0010002	Nrg1
0.0902722	2	20	23.5651	GO:0055012 ventricular cardiac muscle cell differentiation	http://amigo.geneontology.org/amigo/term/GO:0055012	Nrg1
0.0902722	8	598	3.27293	GO:0060627 regulation of vesicle-mediated transport	http://amigo.geneontology.org/amigo/term/GO:0060627	Grm7 Pacsin2 Lyn Pparg Rph3al Nrxn3 Nrg1
0.0902722	2	21	23.5651	GO:2000846 regulation of corticosteroid hormone secretion	http://amigo.geneontology.org/amigo/term/GO:2000846	Nrg1
0.0904391	14	1498	2.25658	GO:0030182 neuron differentiation	http://amigo.geneontology.org/amigo/term/GO:0030182	Lyn Myt1l Prkd1 Rnf112 Hspa5 Grip1 Grm7 Fstl4 Dync2h1 Mycbp2 Nrg1 Rgs6 Plk2
0.0911087	2	21	22.443	GO:0020027 hemoglobin metabolic process	http://amigo.geneontology.org/amigo/term/GO:0020027	Gm16867 Lyn
0.0911087	2	22	22.443	GO:0035330 regulation of hippo signaling	http://amigo.geneontology.org/amigo/term/GO:0035330	Limd1 Cit
0.0911087	19	2412	1.93073	GO:0048468 cell development	http://amigo.geneontology.org/amigo/term/GO:0048468	Lyn Myt1l Pparg Prkd1 Mov10l1 Hspa5 Grip1 Grm7 Fstl4 Taf7l Rnf112 Limd1 B4galt1 Ank1 Mycbp2 Sycp2 Nrg1 Plk2
0.0911087	6	355	4.08644	GO:0050890 cognition	http://amigo.geneontology.org/amigo/term/GO:0050890	Shroom4 Plk2 Grm7 Nrg1 Nrxn3
0.0911087	2	22	22.443	GO:0070886 positive regulation of calcineurin-NFAT signaling cascade	http://amigo.geneontology.org/amigo/term/GO:0070886	Nrg1
0.0911087	2	22	22.443	GO:0106058 positive regulation of calcineurin-mediated signaling	http://amigo.geneontology.org/amigo/term/GO:0106058	Nrg1
0.093728	3	73	9.68429	GO:0014009 glial cell proliferation	http://amigo.geneontology.org/amigo/term/GO:0014009	Lyn Nrg1
0.093728	4	155	6.32621	GO:0031333 negative regulation of protein-containing complex assembly	http://amigo.geneontology.org/amigo/term/GO:0031333	Add2 Lmod1 Oprd1 Hspa5
0.0944608	5	248	4.80921	GO:0010001 glial cell differentiation	http://amigo.geneontology.org/amigo/term/GO:0010001	Nrg1 Pparg Lyn Rnf112
0.0944608	2	24	21.4228	GO:0035930 corticosteroid hormone secretion	http://amigo.geneontology.org/amigo/term/GO:0035930	Nrg1
0.0944608	2	22	21.4228	GO:0099149 regulation of postsynaptic neurotransmitter receptor internalization	http://amigo.geneontology.org/amigo/term/GO:0099149	Nrg1
0.0950244	5	247	4.78966	GO:0099003 vesicle-mediated transport in synapse	http://amigo.geneontology.org/amigo/term/GO:0099003	Grm7 Grip1 Nrxn3 Nrg1
0.0969874	14	1534	2.19795	GO:0007267 cell-cell signaling	http://amigo.geneontology.org/amigo/term/GO:0007267	Grm7 Gabra2 Plk2 Rimbp2 Chrm3 Pacsin2 Rph3al Akap12 Nrg1 Pparg Lyn Nrxn3 Limd1
0.0969874	10	911	2.66574	GO:0030001 metal ion transport	http://amigo.geneontology.org/amigo/term/GO:0030001	Kcnc2 Micu3 Kcna1 Slc24a3 Gm16867 Prkd1 Lyn Oprd1 Grm7 Slc38a11
0.0969874	3	77	9.30202	GO:0048663 neuron fate commitment	http://amigo.geneontology.org/amigo/term/GO:0048663	Myt1l Nrg1
0.0974243	2	23	20.4914	GO:0032026 response to magnesium ion	http://amigo.geneontology.org/amigo/term/GO:0032026	Kcnc2 Kcna1
0.10437	4	162	5.96585	GO:0006865 amino acid transport	http://amigo.geneontology.org/amigo/term/GO:0006865	Slc38a11 Slc7a15 Mfsd12 Grm7
0.105599	4	162	5.92833	GO:0007613 memory	http://amigo.geneontology.org/amigo/term/GO:0007613	Plk2 Grm7 Nrg1
0.109239	29	4467	1.5878	GO:0048731 system development	http://amigo.geneontology.org/amigo/term/GO:0048731	Dpf3 Mmrn2 Lyn Nrg1 Gabra2 Add2 Myt1l Cttnbp2 Pparg Prkd1 Rnf112 Hspa5 Cit Loxl2 Grip1 Kcnc2 Fstl4 Grm7 Nrxn3 Shroom4 Dync2h1 Plk2 B4galt1 Ank1 Mycbp2 Kcna1 Sycp2 Rgs6
0.110152	2	26	18.8521	GO:2000831 regulation of steroid hormone secretion	http://amigo.geneontology.org/amigo/term/GO:2000831	Nrg1
0.114291	5	275	4.48006	GO:0031668 cellular response to extracellular stimulus	http://amigo.geneontology.org/amigo/term/GO:0031668	Mios Pparg Prkd1 Hspa5 Lyn
0.1166	2	26	18.127	GO:1902993 positive regulation of amyloid precursor protein catabolic process	http://amigo.geneontology.org/amigo/term/GO:1902993	Spon1 Lyn
0.117229	17	2145	1.94187	GO:0006928 movement of cell or subcellular component	http://amigo.geneontology.org/amigo/term/GO:0006928	Kif17 Mmrn2 Dync2h1 Kxd1 Nrg1 Prkd1 Limd1 Hspa5 Add2 Loxl2 Akap12 Lyn Taf7l Plk2 B4galt1 Mycbp2
0.121889	2	27	17.4556	GO:0060045 positive regulation of cardiac muscle cell proliferation	http://amigo.geneontology.org/amigo/term/GO:0060045	Nrg1
0.121889	2	27	17.4556	GO:1901018 positive regulation of potassium ion transmembrane transporter activity	http://amigo.geneontology.org/amigo/term/GO:1901018	Kcnc2 Kcna1
0.126567	2	30	16.2518	GO:0022011 myelination in peripheral nervous system	http://amigo.geneontology.org/amigo/term/GO:0022011	Nrg1
0.126567	2	28	16.8322	GO:0031954 positive regulation of protein autophosphorylation	http://amigo.geneontology.org/amigo/term/GO:0031954	Nrg1
0.126567	2	29	16.2518	GO:0032148 activation of protein kinase B activity	http://amigo.geneontology.org/amigo/term/GO:0032148	Nrg1
0.126567	2	30	16.2518	GO:0032292 peripheral nervous system axon ensheathment	http://amigo.geneontology.org/amigo/term/GO:0032292	Nrg1
0.126567	2	29	16.8322	GO:0032369 negative regulation of lipid transport	http://amigo.geneontology.org/amigo/term/GO:0032369	Nrg1
0.126567	2	31	16.2518	GO:0035929 steroid hormone secretion	http://amigo.geneontology.org/amigo/term/GO:0035929	Nrg1
0.126567	5	281	4.23833	GO:0050769 positive regulation of neurogenesis	http://amigo.geneontology.org/amigo/term/GO:0050769	Pparg Lyn Rnf112 Nrg1
0.126567	2	29	16.2518	GO:0098884 postsynaptic neurotransmitter receptor internalization	http://amigo.geneontology.org/amigo/term/GO:0098884	Nrg1
0.126567	3	92	7.85504	GO:0099072 regulation of postsynaptic membrane neurotransmitter receptor levels	http://amigo.geneontology.org/amigo/term/GO:0099072	Grip1 Nrg1
0.126567	2	29	16.2518	GO:0140239 postsynaptic endocytosis	http://amigo.geneontology.org/amigo/term/GO:0140239	Nrg1
0.126567	4	175	5.44858	GO:1903305 regulation of regulated secretory pathway	http://amigo.geneontology.org/amigo/term/GO:1903305	Grm7 Lyn Rph3al Nrxn3
0.127015	3	92	7.76872	GO:0043535 regulation of blood vessel endothelial cell migration	http://amigo.geneontology.org/amigo/term/GO:0043535	Mmrn2 Prkd1 Plk2
0.127015	3	91	7.76872	GO:0048678 response to axon injury	http://amigo.geneontology.org/amigo/term/GO:0048678	Lyn Nrg1
0.131738	2	30	15.7101	GO:0038083 peptidyl-tyrosine autophosphorylation	http://amigo.geneontology.org/amigo/term/GO:0038083	Nrg1
0.140557	6	424	3.47397	GO:0043254 regulation of protein-containing complex assembly	http://amigo.geneontology.org/amigo/term/GO:0043254	Add2 Lmod1 Oprd1 Nrg1 Hspa5
0.142598	6	421	3.45699	GO:0031346 positive regulation of cell projection organization	http://amigo.geneontology.org/amigo/term/GO:0031346	Prkd1 Hspa5 Lyn Grip1 Nrg1
0.14387	2	33	14.7282	GO:0014044 Schwann cell development	http://amigo.geneontology.org/amigo/term/GO:0014044	Nrg1
0.14387	3	100	7.28818	GO:0032092 positive regulation of protein binding	http://amigo.geneontology.org/amigo/term/GO:0032092	Spon1 Add2 Plk2
0.14387	2	32	14.7282	GO:0048679 regulation of axon regeneration	http://amigo.geneontology.org/amigo/term/GO:0048679	Nrg1
0.14433	1	4	117.826	GO:0002774 Fc receptor mediated inhibitory signaling pathway	http://amigo.geneontology.org/amigo/term/GO:0002774	Lyn
0.14433	3	102	7.21381	GO:0003333 amino acid transmembrane transport	http://amigo.geneontology.org/amigo/term/GO:0003333	Slc38a11 Slc7a15 Mfsd12
0.14433	1	3	117.826	GO:0043474 pigment metabolic process involved in pigmentation	http://amigo.geneontology.org/amigo/term/GO:0043474	Mfsd12
0.14433	18	2426	1.81115	GO:0051128 regulation of cellular component organization	http://amigo.geneontology.org/amigo/term/GO:0051128	Cttnbp2 Pacsin2 Add2 Dpf3 Pparg Prkd1 Plk2 Hspa5 Cit Lyn Lmod1 Oprd1 Nrg1 Fstl4 Mycbp2 Ank1 Grip1
0.14433	2	33	14.2819	GO:0099560 synaptic membrane adhesion	http://amigo.geneontology.org/amigo/term/GO:0099560	Nrg1
0.14433	2	33	14.2819	GO:1901099 negative regulation of signal transduction in absence of ligand	http://amigo.geneontology.org/amigo/term/GO:1901099	Nrg1
0.14433	2	33	14.2819	GO:2001240 negative regulation of extrinsic apoptotic signaling pathway in absence of ligand	http://amigo.geneontology.org/amigo/term/GO:2001240	Nrg1
0.151979	7	568	2.97754	GO:0023061 signal release	http://amigo.geneontology.org/amigo/term/GO:0023061	Grm7 Rph3al Pparg Lyn Nrxn3 Nrg1
0.157389	2	35	13.4658	GO:0061384 heart trabecula morphogenesis	http://amigo.geneontology.org/amigo/term/GO:0061384	Nrg1
0.157389	2	35	13.4658	GO:0099590 neurotransmitter receptor internalization	http://amigo.geneontology.org/amigo/term/GO:0099590	Nrg1
0.160627	8	718	2.66649	GO:0007268 chemical synaptic transmission	http://amigo.geneontology.org/amigo/term/GO:0007268	Grm7 Gabra2 Plk2 Rimbp2 Chrm3 Pacsin2 Akap12 Nrxn3
0.160627	12	1381	2.12298	GO:0010648 negative regulation of cell communication	http://amigo.geneontology.org/amigo/term/GO:0010648	Limd1 Mmrn2 Rgs6 Rgs11 Cit Hspa5 Rph3al Fstl4 Lyn Plk2 Nrg1
0.160627	6	434	3.28816	GO:0050767 regulation of neurogenesis	http://amigo.geneontology.org/amigo/term/GO:0050767	Pparg Lyn Rnf112 Fstl4 Nrg1
0.160627	3	109	6.66937	GO:0050886 endocrine process	http://amigo.geneontology.org/amigo/term/GO:0050886	Pparg Nrg1
0.160627	2	36	13.0917	GO:0070570 regulation of neuron projection regeneration	http://amigo.geneontology.org/amigo/term/GO:0070570	Nrg1
0.160627	2	37	13.0917	GO:0090049 regulation of cell migration involved in sprouting angiogenesis	http://amigo.geneontology.org/amigo/term/GO:0090049	Mmrn2 Plk2
0.160627	8	718	2.66649	GO:0098916 anterograde trans-synaptic signaling	http://amigo.geneontology.org/amigo/term/GO:0098916	Grm7 Gabra2 Plk2 Rimbp2 Chrm3 Pacsin2 Akap12 Nrxn3
0.160882	1	5	78.5504	GO:0002767 immune response-inhibiting cell surface receptor signaling pathway	http://amigo.geneontology.org/amigo/term/GO:0002767	Lyn
0.160882	1	3	78.5504	GO:0005988 lactose metabolic process	http://amigo.geneontology.org/amigo/term/GO:0005988	B4galt1
0.160882	6	449	3.24291	GO:0006816 calcium ion transport	http://amigo.geneontology.org/amigo/term/GO:0006816	Micu3 Slc24a3 Prkd1 Lyn Oprd1 Grm7
0.160882	5	320	3.75241	GO:0007611 learning or memory	http://amigo.geneontology.org/amigo/term/GO:0007611	Plk2 Grm7 Nrg1 Nrxn3
0.160882	2	40	11.7826	GO:0009311 oligosaccharide metabolic process	http://amigo.geneontology.org/amigo/term/GO:0009311	St6galnac3 B4galt1
0.160882	11	1241	2.17099	GO:0009968 negative regulation of signal transduction	http://amigo.geneontology.org/amigo/term/GO:0009968	Limd1 Mmrn2 Rgs6 Rgs11 Cit Hspa5 Rph3al Fstl4 Lyn Nrg1
0.160882	2	40	11.7826	GO:0010664 negative regulation of striated muscle cell apoptotic process	http://amigo.geneontology.org/amigo/term/GO:0010664	Nrg1
0.160882	2	37	12.7379	GO:0010667 negative regulation of cardiac muscle cell apoptotic process	http://amigo.geneontology.org/amigo/term/GO:0010667	Nrg1
0.160882	2	40	12.0847	GO:0014037 Schwann cell differentiation	http://amigo.geneontology.org/amigo/term/GO:0014037	Nrg1
0.160882	12	1385	2.11663	GO:0023057 negative regulation of signaling	http://amigo.geneontology.org/amigo/term/GO:0023057	Limd1 Mmrn2 Rgs6 Rgs11 Cit Hspa5 Rph3al Fstl4 Lyn Plk2 Nrg1
0.160882	1	3	78.5504	GO:0031548 regulation of brain-derived neurotrophic factor receptor signaling pathway	http://amigo.geneontology.org/amigo/term/GO:0031548	Fstl4
0.160882	1	3	78.5504	GO:0034352 positive regulation of glial cell apoptotic process	http://amigo.geneontology.org/amigo/term/GO:0034352	Akap12
0.160882	2	41	12.0847	GO:0035329 hippo signaling	http://amigo.geneontology.org/amigo/term/GO:0035329	Limd1 Cit
0.160882	4	214	4.64337	GO:0042594 response to starvation	http://amigo.geneontology.org/amigo/term/GO:0042594	Mios Pparg Prkd1 Hspa5
0.160882	1	3	78.5504	GO:0048250 iron import into the mitochondrion	http://amigo.geneontology.org/amigo/term/GO:0048250	Gm16867
0.160882	11	1223	2.16917	GO:0048666 neuron development	http://amigo.geneontology.org/amigo/term/GO:0048666	Lyn Myt1l Prkd1 Hspa5 Grip1 Grm7 Fstl4 Mycbp2 Plk2 Nrg1
0.160882	1	3	78.5504	GO:0050976 detection of mechanical stimulus involved in sensory perception of touch	http://amigo.geneontology.org/amigo/term/GO:0050976	Kcna1
0.160882	1	3	78.5504	GO:0061868 hepatic stellate cell migration	http://amigo.geneontology.org/amigo/term/GO:0061868	Akap12
0.160882	1	3	78.5504	GO:0061869 regulation of hepatic stellate cell migration	http://amigo.geneontology.org/amigo/term/GO:0061869	Akap12
0.160882	1	3	78.5504	GO:0070165 positive regulation of adiponectin secretion	http://amigo.geneontology.org/amigo/term/GO:0070165	Pparg
0.160882	5	335	3.63659	GO:0070588 calcium ion transmembrane transport	http://amigo.geneontology.org/amigo/term/GO:0070588	Micu3 Slc24a3 Prkd1 Lyn Grm7
0.160882	2	40	12.0847	GO:0070884 regulation of calcineurin-NFAT signaling cascade	http://amigo.geneontology.org/amigo/term/GO:0070884	Nrg1
0.160882	8	726	2.63666	GO:0099537 trans-synaptic signaling	http://amigo.geneontology.org/amigo/term/GO:0099537	Grm7 Gabra2 Plk2 Rimbp2 Chrm3 Pacsin2 Akap12 Nrxn3
0.160882	2	41	11.7826	GO:0106056 regulation of calcineurin-mediated signaling	http://amigo.geneontology.org/amigo/term/GO:0106056	Nrg1
0.160882	1	3	78.5504	GO:1900141 regulation of oligodendrocyte apoptotic process	http://amigo.geneontology.org/amigo/term/GO:1900141	Akap12
0.160882	1	3	78.5504	GO:1903712 cysteine transmembrane transport	http://amigo.geneontology.org/amigo/term/GO:1903712	Mfsd12
0.160882	1	3	78.5504	GO:1904217 regulation of CDP-diacylglycerol-serine O-phosphatidyltransferase activity	http://amigo.geneontology.org/amigo/term/GO:1904217	Serinc2
0.160882	1	3	78.5504	GO:1904219 positive regulation of CDP-diacylglycerol-serine O-phosphatidyltransferase activity	http://amigo.geneontology.org/amigo/term/GO:1904219	Serinc2
0.160882	1	3	78.5504	GO:1904222 positive regulation of serine C-palmitoyltransferase activity	http://amigo.geneontology.org/amigo/term/GO:1904222	Serinc2
0.160882	1	3	78.5504	GO:1905204 negative regulation of connective tissue replacement	http://amigo.geneontology.org/amigo/term/GO:1905204	Pparg
0.163333	8	760	2.55448	GO:0007420 brain development	http://amigo.geneontology.org/amigo/term/GO:0007420	Cttnbp2 Kcnc2 Shroom4 Hspa5 Dync2h1 Kcna1 Nrg1
0.163333	3	117	6.09443	GO:0021782 glial cell development	http://amigo.geneontology.org/amigo/term/GO:0021782	Lyn Nrg1
0.163333	3	118	6.09443	GO:0045445 myoblast differentiation	http://amigo.geneontology.org/amigo/term/GO:0045445	Dpf3 Nrg1
0.163333	2	42	11.4952	GO:0050850 positive regulation of calcium-mediated signaling	http://amigo.geneontology.org/amigo/term/GO:0050850	Nrg1
0.163333	2	44	11.4952	GO:0051693 actin filament capping	http://amigo.geneontology.org/amigo/term/GO:0051693	Add2 Lmod1
0.164277	13	1621	1.97515	GO:0030030 cell projection organization	http://amigo.geneontology.org/amigo/term/GO:0030030	Kif17 Lyn Dync2h1 Prkd1 Hspa5 Grip1 Grm7 Fstl4 Pacsin2 Mycbp2 Plk2 Nrg1
0.164277	10	1075	2.24003	GO:0031175 neuron projection development	http://amigo.geneontology.org/amigo/term/GO:0031175	Lyn Prkd1 Hspa5 Grip1 Grm7 Fstl4 Mycbp2 Plk2 Nrg1
0.164277	3	118	6.04234	GO:0043534 blood vessel endothelial cell migration	http://amigo.geneontology.org/amigo/term/GO:0043534	Mmrn2 Prkd1 Plk2
0.164434	2	46	11.2215	GO:0042073 intraciliary transport	http://amigo.geneontology.org/amigo/term/GO:0042073	Dync2h1 Kif17
0.164434	2	42	11.2215	GO:1901381 positive regulation of potassium ion transmembrane transport	http://amigo.geneontology.org/amigo/term/GO:1901381	Kcnc2 Kcna1
0.169119	5	339	3.50671	GO:0051962 positive regulation of nervous system development	http://amigo.geneontology.org/amigo/term/GO:0051962	Pparg Lyn Rnf112 Nrg1
0.170074	2	44	10.9605	GO:0055023 positive regulation of cardiac muscle tissue growth	http://amigo.geneontology.org/amigo/term/GO:0055023	Nrg1
0.170257	3	124	5.89128	GO:0042177 negative regulation of protein catabolic process	http://amigo.geneontology.org/amigo/term/GO:0042177	Mycbp2 Nrg1
0.170257	5	351	3.48596	GO:0071496 cellular response to external stimulus	http://amigo.geneontology.org/amigo/term/GO:0071496	Mios Pparg Prkd1 Hspa5 Lyn
0.1718	3	126	5.7947	GO:0002040 sprouting angiogenesis	http://amigo.geneontology.org/amigo/term/GO:0002040	Mmrn2 Loxl2 Plk2
0.1718	3	128	5.56656	GO:0007631 feeding behavior	http://amigo.geneontology.org/amigo/term/GO:0007631	Oprd1 Cntfr Grm7
0.1718	1	4	58.9128	GO:0021759 globus pallidus development	http://amigo.geneontology.org/amigo/term/GO:0021759	Kcnc2
0.1718	1	5	58.9128	GO:0023041 neuronal signal transduction	http://amigo.geneontology.org/amigo/term/GO:0023041	Kcna1
0.1718	4	229	4.20806	GO:0030100 regulation of endocytosis	http://amigo.geneontology.org/amigo/term/GO:0030100	Pacsin2 Pparg Nrg1
0.1718	2	50	10.0277	GO:0030835 negative regulation of actin filament depolymerization	http://amigo.geneontology.org/amigo/term/GO:0030835	Add2 Lmod1
0.1718	4	239	4.13423	GO:0031669 cellular response to nutrient levels	http://amigo.geneontology.org/amigo/term/GO:0031669	Mios Pparg Prkd1 Hspa5
0.1718	2	47	10.0277	GO:0031952 regulation of protein autophosphorylation	http://amigo.geneontology.org/amigo/term/GO:0031952	Nrg1
0.1718	4	239	4.20806	GO:0032984 protein-containing complex disassembly	http://amigo.geneontology.org/amigo/term/GO:0032984	Add2 Lmod1 Nrg1
0.1718	2	45	10.7114	GO:0033173 calcineurin-NFAT signaling cascade	http://amigo.geneontology.org/amigo/term/GO:0033173	Nrg1
0.1718	2	50	10.0277	GO:0034198 cellular response to amino acid starvation	http://amigo.geneontology.org/amigo/term/GO:0034198	Mios Prkd1
0.1718	1	4	58.9128	GO:0038159 C-X-C chemokine receptor CXCR4 signaling pathway	http://amigo.geneontology.org/amigo/term/GO:0038159	Lyn
0.1718	5	350	3.40536	GO:0042063 gliogenesis	http://amigo.geneontology.org/amigo/term/GO:0042063	Nrg1 Pparg Lyn Rnf112
0.1718	1	4	58.9128	GO:0042883 cysteine transport	http://amigo.geneontology.org/amigo/term/GO:0042883	Mfsd12
0.1718	4	230	4.15244	GO:0043542 endothelial cell migration	http://amigo.geneontology.org/amigo/term/GO:0043542	Mmrn2 Prkd1 Loxl2 Plk2
0.1718	1	4	58.9128	GO:0046351 disaccharide biosynthetic process	http://amigo.geneontology.org/amigo/term/GO:0046351	B4galt1
0.1718	2	47	10.4734	GO:0048010 vascular endothelial growth factor receptor signaling pathway	http://amigo.geneontology.org/amigo/term/GO:0048010	Mmrn2 Prkd1
0.1718	6	484	2.96417	GO:0050808 synapse organization	http://amigo.geneontology.org/amigo/term/GO:0050808	Cttnbp2 Gabra2 Add2 Nrg1 Nrxn3
0.1718	2	46	10.2457	GO:0050919 negative chemotaxis	http://amigo.geneontology.org/amigo/term/GO:0050919	Nrg1
0.1718	12	1454	1.99846	GO:0051094 positive regulation of developmental process	http://amigo.geneontology.org/amigo/term/GO:0051094	Dpf3 Pparg Prkd1 Loxl2 Mmrn2 Lyn Rnf112 Nrg1 Rgs6 Grip1 Hspa5
0.1718	10	1096	2.20441	GO:0051241 negative regulation of multicellular organismal process	http://amigo.geneontology.org/amigo/term/GO:0051241	Mmrn2 Loxl2 Pparg Chrm3 Plk2 Fstl4 Lyn Tia1 Nrg1
0.1718	2	45	10.4734	GO:0060043 regulation of cardiac muscle cell proliferation	http://amigo.geneontology.org/amigo/term/GO:0060043	Nrg1
0.1718	2	46	10.4734	GO:0060421 positive regulation of heart growth	http://amigo.geneontology.org/amigo/term/GO:0060421	Nrg1
0.1718	1	4	58.9128	GO:0070667 negative regulation of mast cell proliferation	http://amigo.geneontology.org/amigo/term/GO:0070667	Lyn
0.1718	1	4	58.9128	GO:0070836 caveola assembly	http://amigo.geneontology.org/amigo/term/GO:0070836	Pacsin2
0.1718	1	4	58.9128	GO:0089700 protein kinase D signaling	http://amigo.geneontology.org/amigo/term/GO:0089700	Prkd1
0.1718	2	45	10.7114	GO:1902991 regulation of amyloid precursor protein catabolic process	http://amigo.geneontology.org/amigo/term/GO:1902991	Spon1 Lyn
0.1718	1	4	58.9128	GO:2000670 positive regulation of dendritic cell apoptotic process	http://amigo.geneontology.org/amigo/term/GO:2000670	Lyn
0.1718	2	45	10.4734	GO:2001239 regulation of extrinsic apoptotic signaling pathway in absence of ligand	http://amigo.geneontology.org/amigo/term/GO:2001239	Nrg1
0.172152	4	243	4.06295	GO:0017157 regulation of exocytosis	http://amigo.geneontology.org/amigo/term/GO:0017157	Grm7 Lyn Rph3al Nrxn3
0.174248	5	358	3.32841	GO:0010720 positive regulation of cell development	http://amigo.geneontology.org/amigo/term/GO:0010720	Pparg Lyn Rnf112 Nrg1
0.175441	2	48	9.8188	GO:0045687 positive regulation of glial cell differentiation	http://amigo.geneontology.org/amigo/term/GO:0045687	Pparg Rnf112
0.175441	4	236	4.01108	GO:0046777 protein autophosphorylation	http://amigo.geneontology.org/amigo/term/GO:0046777	Lyn Prkd1 Nrg1
0.175441	5	369	3.30971	GO:0046879 hormone secretion	http://amigo.geneontology.org/amigo/term/GO:0046879	Rph3al Pparg Lyn Nrg1
0.175441	2	49	9.8188	GO:0097720 calcineurin-mediated signaling	http://amigo.geneontology.org/amigo/term/GO:0097720	Nrg1
0.176854	9	961	2.25623	GO:0045597 positive regulation of cell differentiation	http://amigo.geneontology.org/amigo/term/GO:0045597	Dpf3 Pparg Loxl2 Lyn Prkd1 Rnf112 Nrg1 Rgs6
0.17801	2	51	9.42605	GO:0002042 cell migration involved in sprouting angiogenesis	http://amigo.geneontology.org/amigo/term/GO:0002042	Mmrn2 Plk2
0.17801	1	7	47.1302	GO:0002765 immune response-inhibiting signal transduction	http://amigo.geneontology.org/amigo/term/GO:0002765	Lyn
0.17801	1	5	47.1302	GO:0003062 regulation of heart rate by chemical signal	http://amigo.geneontology.org/amigo/term/GO:0003062	Chrm3
0.17801	3	139	5.16024	GO:0007030 Golgi organization	http://amigo.geneontology.org/amigo/term/GO:0007030	Prkd1 Cit Dync2h1
0.17801	29	4944	1.43629	GO:0007275 multicellular organism development	http://amigo.geneontology.org/amigo/term/GO:0007275	Dpf3 Mmrn2 Lyn Nrg1 Gabra2 Add2 Myt1l Cttnbp2 Pparg Prkd1 Rnf112 Hspa5 Cit Loxl2 Grip1 Kcnc2 Fstl4 Grm7 Nrxn3 Shroom4 Dync2h1 Plk2 B4galt1 Ank1 Mycbp2 Kcna1 Sycp2 Rgs6
0.17801	5	378	3.2281	GO:0009914 hormone transport	http://amigo.geneontology.org/amigo/term/GO:0009914	Rph3al Pparg Lyn Nrg1
0.17801	1	5	47.1302	GO:0018057 peptidyl-lysine oxidation	http://amigo.geneontology.org/amigo/term/GO:0018057	Loxl2
0.17801	1	5	47.1302	GO:0021785 branchiomotor neuron axon guidance	http://amigo.geneontology.org/amigo/term/GO:0021785	Mycbp2
0.17801	1	5	47.1302	GO:0034136 negative regulation of toll-like receptor 2 signaling pathway	http://amigo.geneontology.org/amigo/term/GO:0034136	Lyn
0.17801	1	5	47.1302	GO:0038033 positive regulation of endothelial cell chemotaxis by VEGF-activated vascular endothelial growth factor receptor signaling pathway	http://amigo.geneontology.org/amigo/term/GO:0038033	Prkd1
0.17801	2	51	9.24122	GO:0043268 positive regulation of potassium ion transport	http://amigo.geneontology.org/amigo/term/GO:0043268	Kcnc2 Kcna1
0.17801	1	5	47.1302	GO:0048022 negative regulation of melanin biosynthetic process	http://amigo.geneontology.org/amigo/term/GO:0048022	Mfsd12
0.17801	1	5	47.1302	GO:0048808 male genitalia morphogenesis	http://amigo.geneontology.org/amigo/term/GO:0048808	Sycp2
0.17801	1	5	47.1302	GO:0050975 sensory perception of touch	http://amigo.geneontology.org/amigo/term/GO:0050975	Kcna1
0.17801	8	810	2.39544	GO:0060322 head development	http://amigo.geneontology.org/amigo/term/GO:0060322	Cttnbp2 Kcnc2 Shroom4 Hspa5 Dync2h1 Kcna1 Nrg1
0.17801	1	5	47.1302	GO:0070120 ciliary neurotrophic factor-mediated signaling pathway	http://amigo.geneontology.org/amigo/term/GO:0070120	Cntfr
0.17801	1	5	47.1302	GO:0070315 G1 to G0 transition involved in cell differentiation	http://amigo.geneontology.org/amigo/term/GO:0070315	Rnf112
0.17801	1	5	47.1302	GO:0071865 regulation of apoptotic process in bone marrow cell	http://amigo.geneontology.org/amigo/term/GO:0071865	Plk2
0.17801	1	5	47.1302	GO:0071866 negative regulation of apoptotic process in bone marrow cell	http://amigo.geneontology.org/amigo/term/GO:0071866	Plk2
0.17801	10	1160	2.09096	GO:0072359 circulatory system development	http://amigo.geneontology.org/amigo/term/GO:0072359	Mmrn2 Nrg1 Pparg Prkd1 Loxl2 Nrxn3 Plk2 B4galt1 Dync2h1
0.17801	1	5	47.1302	GO:0090598 male anatomical structure morphogenesis	http://amigo.geneontology.org/amigo/term/GO:0090598	Sycp2
0.17801	1	5	47.1302	GO:0097252 oligodendrocyte apoptotic process	http://amigo.geneontology.org/amigo/term/GO:0097252	Akap12
0.17801	1	5	47.1302	GO:0098971 anterograde dendritic transport of neurotransmitter receptor complex	http://amigo.geneontology.org/amigo/term/GO:0098971	Kif17
0.17801	1	5	47.1302	GO:0140205 oligopeptide import across plasma membrane	http://amigo.geneontology.org/amigo/term/GO:0140205	Slc15a2
0.17801	1	5	47.1302	GO:0140206 dipeptide import across plasma membrane	http://amigo.geneontology.org/amigo/term/GO:0140206	Slc15a2
0.17801	1	5	47.1302	GO:1900060 negative regulation of ceramide biosynthetic process	http://amigo.geneontology.org/amigo/term/GO:1900060	Ormdl2
0.17801	1	5	47.1302	GO:1900377 negative regulation of secondary metabolite biosynthetic process	http://amigo.geneontology.org/amigo/term/GO:1900377	Mfsd12
0.17801	7	667	2.55745	GO:1903530 regulation of secretion by cell	http://amigo.geneontology.org/amigo/term/GO:1903530	Grm7 Lyn Rph3al Pparg Nrxn3 Nrg1
0.17801	1	5	47.1302	GO:1903895 negative regulation of IRE1-mediated unfolded protein response	http://amigo.geneontology.org/amigo/term/GO:1903895	Hspa5
0.17801	1	5	47.1302	GO:1904220 regulation of serine C-palmitoyltransferase activity	http://amigo.geneontology.org/amigo/term/GO:1904220	Serinc2
0.17801	1	5	47.1302	GO:1905203 regulation of connective tissue replacement	http://amigo.geneontology.org/amigo/term/GO:1905203	Pparg
0.17801	2	51	9.24122	GO:1990089 response to nerve growth factor	http://amigo.geneontology.org/amigo/term/GO:1990089	Hspa5 Kcnc2
0.17801	2	54	9.24122	GO:1990928 response to amino acid starvation	http://amigo.geneontology.org/amigo/term/GO:1990928	Mios Prkd1
0.17801	2	53	9.06351	GO:2001222 regulation of neuron migration	http://amigo.geneontology.org/amigo/term/GO:2001222	Nrg1
0.178975	2	53	8.8925	GO:0055010 ventricular cardiac muscle tissue morphogenesis	http://amigo.geneontology.org/amigo/term/GO:0055010	Nrg1
0.178975	2	53	8.8925	GO:0061383 trabecula morphogenesis	http://amigo.geneontology.org/amigo/term/GO:0061383	Nrg1
0.18248	6	522	2.75615	GO:0010975 regulation of neuron projection development	http://amigo.geneontology.org/amigo/term/GO:0010975	Prkd1 Hspa5 Lyn Fstl4 Nrg1
0.18248	2	58	8.72782	GO:0030834 regulation of actin filament depolymerization	http://amigo.geneontology.org/amigo/term/GO:0030834	Add2 Lmod1
0.18248	2	55	8.72782	GO:0044060 regulation of endocrine process	http://amigo.geneontology.org/amigo/term/GO:0044060	Nrg1
0.18248	2	55	8.72782	GO:0048016 inositol phosphate-mediated signaling	http://amigo.geneontology.org/amigo/term/GO:0048016	Nrg1
0.185963	3	146	4.97855	GO:0006665 sphingolipid metabolic process	http://amigo.geneontology.org/amigo/term/GO:0006665	Ormdl2 St6galnac3 Serinc2
0.186535	6	541	2.67785	GO:0001525 angiogenesis	http://amigo.geneontology.org/amigo/term/GO:0001525	Mmrn2 Prkd1 Loxl2 Nrxn3 Plk2 B4galt1
0.186535	1	6	39.2752	GO:0001661 conditioned taste aversion	http://amigo.geneontology.org/amigo/term/GO:0001661	Grm7
0.186535	1	6	39.2752	GO:0003360 brainstem development	http://amigo.geneontology.org/amigo/term/GO:0003360	Cntfr
0.186535	14	1972	1.77563	GO:0006915 apoptotic process	http://amigo.geneontology.org/amigo/term/GO:0006915	Lyn Pparg Prkd1 Hspa5 Cntfr Cit Akap12 Tia1 Plk2 B4galt1 Sycp2 Grm7 Nrg1
0.186535	12	1533	1.89659	GO:0016477 cell migration	http://amigo.geneontology.org/amigo/term/GO:0016477	Mmrn2 Nrg1 Prkd1 Limd1 Hspa5 Add2 Loxl2 Akap12 Lyn Plk2 B4galt1
0.186535	5	393	3.09253	GO:0032535 regulation of cellular component size	http://amigo.geneontology.org/amigo/term/GO:0032535	Add2 Kxd1 Cit Lmod1 Fstl4
0.186535	14	1913	1.78042	GO:0040011 locomotion	http://amigo.geneontology.org/amigo/term/GO:0040011	Mmrn2 Nrg1 Prkd1 Limd1 Hspa5 Add2 Loxl2 Akap12 Lyn Taf7l Plk2 B4galt1 Mycbp2
0.186535	5	402	3.02117	GO:0042060 wound healing	http://amigo.geneontology.org/amigo/term/GO:0042060	Lyn Pparg B4galt1 Nrg1
0.186535	12	1600	1.88899	GO:0042981 regulation of apoptotic process	http://amigo.geneontology.org/amigo/term/GO:0042981	Lyn Pparg Hspa5 Cntfr Akap12 Plk2 B4galt1 Sycp2 Grm7 Nrg1 Tia1
0.186535	2	56	8.56913	GO:0043536 positive regulation of blood vessel endothelial cell migration	http://amigo.geneontology.org/amigo/term/GO:0043536	Prkd1 Plk2
0.186535	12	1541	1.8827	GO:0044093 positive regulation of molecular function	http://amigo.geneontology.org/amigo/term/GO:0044093	Nrg1 Spon1 Prkd1 Rgs6 Add2 Elmod2 Kcnc2 Lyn Kcna1 Plk2 Serinc2
0.186535	1	6	39.2752	GO:0044854 plasma membrane raft assembly	http://amigo.geneontology.org/amigo/term/GO:0044854	Pacsin2
0.186535	1	6	39.2752	GO:0045338 farnesyl diphosphate metabolic process	http://amigo.geneontology.org/amigo/term/GO:0045338	Fdft1
0.186535	2	58	8.26846	GO:0046622 positive regulation of organ growth	http://amigo.geneontology.org/amigo/term/GO:0046622	Nrg1
0.186535	13	1724	1.83551	GO:0048870 cell motility	http://amigo.geneontology.org/amigo/term/GO:0048870	Mmrn2 Nrg1 Prkd1 Limd1 Hspa5 Add2 Loxl2 Akap12 Lyn Taf7l Plk2 B4galt1
0.186535	13	1724	1.83551	GO:0051674 localization of cell	http://amigo.geneontology.org/amigo/term/GO:0051674	Mmrn2 Nrg1 Prkd1 Limd1 Hspa5 Add2 Loxl2 Akap12 Lyn Taf7l Plk2 B4galt1
0.186535	6	529	2.6983	GO:0051960 regulation of nervous system development	http://amigo.geneontology.org/amigo/term/GO:0051960	Pparg Lyn Rnf112 Fstl4 Nrg1
0.186535	2	58	8.26846	GO:0060038 cardiac muscle cell proliferation	http://amigo.geneontology.org/amigo/term/GO:0060038	Nrg1
0.186535	1	6	39.2752	GO:0060304 regulation of phosphatidylinositol dephosphorylation	http://amigo.geneontology.org/amigo/term/GO:0060304	Mtmr4
0.186535	2	59	8.26846	GO:0061098 positive regulation of protein tyrosine kinase activity	http://amigo.geneontology.org/amigo/term/GO:0061098	Nrg1
0.186535	1	6	39.2752	GO:0070447 positive regulation of oligodendrocyte progenitor proliferation	http://amigo.geneontology.org/amigo/term/GO:0070447	Lyn
0.186535	1	6	39.2752	GO:0070668 positive regulation of mast cell proliferation	http://amigo.geneontology.org/amigo/term/GO:0070668	Lyn
0.186535	1	6	39.2752	GO:0071242 cellular response to ammonium ion	http://amigo.geneontology.org/amigo/term/GO:0071242	Kcnc2
0.186535	2	59	8.26846	GO:0071300 cellular response to retinoic acid	http://amigo.geneontology.org/amigo/term/GO:0071300	Pparg Lyn
0.186535	1	6	39.2752	GO:0071839 apoptotic process in bone marrow cell	http://amigo.geneontology.org/amigo/term/GO:0071839	Plk2
0.186535	2	58	8.41611	GO:0140353 lipid export from cell	http://amigo.geneontology.org/amigo/term/GO:0140353	Nrg1
0.186535	1	6	39.2752	GO:1901727 positive regulation of histone deacetylase activity	http://amigo.geneontology.org/amigo/term/GO:1901727	Prkd1
0.186535	3	152	4.80921	GO:1903825 organic acid transmembrane transport	http://amigo.geneontology.org/amigo/term/GO:1903825	Slc38a11 Slc7a15 Mfsd12
0.186535	3	151	4.84215	GO:1905039 carboxylic acid transmembrane transport	http://amigo.geneontology.org/amigo/term/GO:1905039	Slc38a11 Slc7a15 Mfsd12
0.187695	13	1803	1.81377	GO:0010941 regulation of cell death	http://amigo.geneontology.org/amigo/term/GO:0010941	Lyn Pparg Prkd1 Hspa5 Cntfr Akap12 Plk2 B4galt1 Sycp2 Grm7 Nrg1 Tia1
0.188882	2	59	7.98818	GO:0010665 regulation of cardiac muscle cell apoptotic process	http://amigo.geneontology.org/amigo/term/GO:0010665	Nrg1
0.188882	2	63	7.98818	GO:0030042 actin filament depolymerization	http://amigo.geneontology.org/amigo/term/GO:0030042	Add2 Lmod1
0.188882	2	59	7.98818	GO:0031103 axon regeneration	http://amigo.geneontology.org/amigo/term/GO:0031103	Nrg1
0.188882	2	60	7.98818	GO:0042987 amyloid precursor protein catabolic process	http://amigo.geneontology.org/amigo/term/GO:0042987	Spon1 Lyn
0.188882	12	1582	1.86778	GO:0120036 plasma membrane bounded cell projection organization	http://amigo.geneontology.org/amigo/term/GO:0120036	Lyn Dync2h1 Kif17 Prkd1 Hspa5 Grip1 Grm7 Fstl4 Mycbp2 Plk2 Nrg1
0.192668	6	552	2.63297	GO:0090066 regulation of anatomical structure size	http://amigo.geneontology.org/amigo/term/GO:0090066	Add2 Chrm3 Kxd1 Cit Lmod1 Fstl4
0.195329	1	7	33.6645	GO:0001554 luteolysis	http://amigo.geneontology.org/amigo/term/GO:0001554	Hspa5
0.195329	1	7	33.6645	GO:0002248 connective tissue replacement involved in inflammatory response wound healing	http://amigo.geneontology.org/amigo/term/GO:0002248	Pparg
0.195329	2	63	7.48099	GO:0003229 ventricular cardiac muscle tissue development	http://amigo.geneontology.org/amigo/term/GO:0003229	Nrg1
0.195329	15	2206	1.70022	GO:0008219 cell death	http://amigo.geneontology.org/amigo/term/GO:0008219	Lyn Pparg Prkd1 Hspa5 Cntfr Cit Akap12 Tia1 Rnf112 Plk2 B4galt1 Sycp2 Grm7 Nrg1
0.195329	1	8	33.6645	GO:0010616 negative regulation of cardiac muscle adaptation	http://amigo.geneontology.org/amigo/term/GO:0010616	Pparg
0.195329	2	62	7.60165	GO:0010662 regulation of striated muscle cell apoptotic process	http://amigo.geneontology.org/amigo/term/GO:0010662	Nrg1
0.195329	3	162	4.56099	GO:0010970 transport along microtubule	http://amigo.geneontology.org/amigo/term/GO:0010970	Kif17 Dync2h1 Kxd1
0.195329	1	7	33.6645	GO:0031547 brain-derived neurotrophic factor receptor signaling pathway	http://amigo.geneontology.org/amigo/term/GO:0031547	Fstl4
0.195329	1	7	33.6645	GO:0034144 negative regulation of toll-like receptor 4 signaling pathway	http://amigo.geneontology.org/amigo/term/GO:0034144	Lyn
0.195329	1	7	33.6645	GO:0035442 dipeptide transmembrane transport	http://amigo.geneontology.org/amigo/term/GO:0035442	Slc15a2
0.195329	1	7	33.6645	GO:0042938 dipeptide transport	http://amigo.geneontology.org/amigo/term/GO:0042938	Slc15a2
0.195329	12	1631	1.85309	GO:0043067 regulation of programmed cell death	http://amigo.geneontology.org/amigo/term/GO:0043067	Lyn Pparg Hspa5 Cntfr Akap12 Plk2 B4galt1 Sycp2 Grm7 Nrg1 Tia1
0.195329	4	273	3.50411	GO:0045055 regulated exocytosis	http://amigo.geneontology.org/amigo/term/GO:0045055	Grm7 Lyn Rph3al Nrxn3
0.195329	1	7	33.6645	GO:0046985 positive regulation of hemoglobin biosynthetic process	http://amigo.geneontology.org/amigo/term/GO:0046985	Gm16867
0.195329	1	7	33.6645	GO:0051694 pointed-end actin filament capping	http://amigo.geneontology.org/amigo/term/GO:0051694	Lmod1
0.195329	7	721	2.36326	GO:0055065 metal ion homeostasis	http://amigo.geneontology.org/amigo/term/GO:0055065	Micu3 Slc24a3 Prkd1 Lyn Kcna1 Gm16867 Ank1
0.195329	1	7	33.6645	GO:0060369 positive regulation of Fc receptor mediated stimulatory signaling pathway	http://amigo.geneontology.org/amigo/term/GO:0060369	Lyn
0.195329	1	7	33.6645	GO:0070162 adiponectin secretion	http://amigo.geneontology.org/amigo/term/GO:0070162	Pparg
0.195329	1	7	33.6645	GO:0070163 regulation of adiponectin secretion	http://amigo.geneontology.org/amigo/term/GO:0070163	Pparg
0.195329	1	7	33.6645	GO:0071447 cellular response to hydroperoxide	http://amigo.geneontology.org/amigo/term/GO:0071447	Prkd1
0.195329	1	7	33.6645	GO:0071455 cellular response to hyperoxia	http://amigo.geneontology.org/amigo/term/GO:0071455	Pparg
0.195329	1	7	33.6645	GO:0090155 negative regulation of sphingolipid biosynthetic process	http://amigo.geneontology.org/amigo/term/GO:0090155	Ormdl2
0.195329	1	7	33.6645	GO:0090156 cellular sphingolipid homeostasis	http://amigo.geneontology.org/amigo/term/GO:0090156	Ormdl2
0.195329	1	7	33.6645	GO:0150012 positive regulation of neuron projection arborization	http://amigo.geneontology.org/amigo/term/GO:0150012	Grip1
0.195329	1	7	33.6645	GO:1903243 negative regulation of cardiac muscle hypertrophy in response to stress	http://amigo.geneontology.org/amigo/term/GO:1903243	Pparg
0.195329	1	7	33.6645	GO:1903588 negative regulation of blood vessel endothelial cell proliferation involved in sprouting angiogenesis	http://amigo.geneontology.org/amigo/term/GO:1903588	Mmrn2
0.196223	3	169	4.47439	GO:0008064 regulation of actin polymerization or depolymerization	http://amigo.geneontology.org/amigo/term/GO:0008064	Add2 Cit Lmod1
0.196223	14	2026	1.72819	GO:0012501 programmed cell death	http://amigo.geneontology.org/amigo/term/GO:0012501	Lyn Pparg Prkd1 Hspa5 Cntfr Cit Akap12 Tia1 Plk2 B4galt1 Sycp2 Grm7 Nrg1
0.197996	5	417	2.88082	GO:0030900 forebrain development	http://amigo.geneontology.org/amigo/term/GO:0030900	Kcnc2 Dync2h1 Kcna1 Nrg1
0.197999	2	65	7.3641	GO:0010656 negative regulation of muscle cell apoptotic process	http://amigo.geneontology.org/amigo/term/GO:0010656	Nrg1
0.197999	2	64	7.3641	GO:0010659 cardiac muscle cell apoptotic process	http://amigo.geneontology.org/amigo/term/GO:0010659	Nrg1
0.198115	3	171	4.41846	GO:0030832 regulation of actin filament length	http://amigo.geneontology.org/amigo/term/GO:0030832	Add2 Cit Lmod1
0.198115	7	726	2.32988	GO:0031344 regulation of cell projection organization	http://amigo.geneontology.org/amigo/term/GO:0031344	Prkd1 Hspa5 Lyn Fstl4 Grip1 Nrg1
0.198115	8	900	2.17441	GO:0032940 secretion by cell	http://amigo.geneontology.org/amigo/term/GO:0032940	Grm7 Lyn Rph3al Pparg Nrxn3 Sel1l Nrg1
0.198115	9	1064	2.05909	GO:0046903 secretion	http://amigo.geneontology.org/amigo/term/GO:0046903	Grm7 Lyn Rph3al Pparg Chrm3 Nrg1 Nrxn3 Sel1l
0.198115	12	1623	1.82205	GO:0048585 negative regulation of response to stimulus	http://amigo.geneontology.org/amigo/term/GO:0048585	Limd1 Mmrn2 Pparg Rgs6 Rgs11 Cit Hspa5 Rph3al Fstl4 Lyn Nrg1
0.19939	9	1062	2.05112	GO:0040012 regulation of locomotion	http://amigo.geneontology.org/amigo/term/GO:0040012	Mmrn2 Nrg1 Prkd1 Hspa5 Akap12 Lyn Plk2 Mycbp2
0.199449	2	68	7.25081	GO:0046513 ceramide biosynthetic process	http://amigo.geneontology.org/amigo/term/GO:0046513	Ormdl2 St6galnac3
0.199628	7	732	2.30385	GO:0001568 blood vessel development	http://amigo.geneontology.org/amigo/term/GO:0001568	Mmrn2 Prkd1 Loxl2 Nrxn3 Plk2 B4galt1 Dync2h1
0.199628	1	8	29.4564	GO:0002513 tolerance induction to self antigen	http://amigo.geneontology.org/amigo/term/GO:0002513	Lyn
0.199628	1	8	29.4564	GO:0006012 galactose metabolic process	http://amigo.geneontology.org/amigo/term/GO:0006012	B4galt1
0.199628	6	584	2.50249	GO:0006897 endocytosis	http://amigo.geneontology.org/amigo/term/GO:0006897	Pacsin2 Reps2 Pparg Loxl2 Nrg1
0.199628	1	8	29.4564	GO:0007197 adenylate cyclase-inhibiting G protein-coupled acetylcholine receptor signaling pathway	http://amigo.geneontology.org/amigo/term/GO:0007197	Chrm3
0.199628	3	176	4.28457	GO:0009267 cellular response to starvation	http://amigo.geneontology.org/amigo/term/GO:0009267	Mios Prkd1 Hspa5
0.199628	2	67	7.03436	GO:0010658 striated muscle cell apoptotic process	http://amigo.geneontology.org/amigo/term/GO:0010658	Nrg1
0.199628	1	8	29.4564	GO:0014050 negative regulation of glutamate secretion	http://amigo.geneontology.org/amigo/term/GO:0014050	Grm7
0.199628	2	67	7.14094	GO:0022029 telencephalon cell migration	http://amigo.geneontology.org/amigo/term/GO:0022029	Nrg1
0.199628	3	169	4.25876	GO:0030534 adult behavior	http://amigo.geneontology.org/amigo/term/GO:0030534	Oprd1 Grm7 Nrxn3
0.199628	2	71	7.03436	GO:0030837 negative regulation of actin filament polymerization	http://amigo.geneontology.org/amigo/term/GO:0030837	Add2 Lmod1
0.199628	2	68	6.93092	GO:0031102 neuron projection regeneration	http://amigo.geneontology.org/amigo/term/GO:0031102	Nrg1
0.199628	1	8	29.4564	GO:0038089 positive regulation of cell migration by vascular endothelial growth factor signaling pathway	http://amigo.geneontology.org/amigo/term/GO:0038089	Prkd1
0.199628	2	71	6.93092	GO:0043112 receptor metabolic process	http://amigo.geneontology.org/amigo/term/GO:0043112	Nrg1
0.199628	7	736	2.28155	GO:0043269 regulation of ion transport	http://amigo.geneontology.org/amigo/term/GO:0043269	Prkd1 Kcnc2 Lyn Chrm3 Kcna1 Oprd1 Grm7
0.199628	2	71	6.93092	GO:0046579 positive regulation of Ras protein signal transduction	http://amigo.geneontology.org/amigo/term/GO:0046579	Nrg1
0.199628	1	8	29.4564	GO:0046984 regulation of hemoglobin biosynthetic process	http://amigo.geneontology.org/amigo/term/GO:0046984	Gm16867
0.199628	1	9	29.4564	GO:0060054 positive regulation of epithelial cell proliferation involved in wound healing	http://amigo.geneontology.org/amigo/term/GO:0060054	B4galt1
0.199628	6	568	2.52935	GO:0060284 regulation of cell development	http://amigo.geneontology.org/amigo/term/GO:0060284	Pparg Lyn Rnf112 Fstl4 Nrg1
0.199628	1	8	29.4564	GO:0060359 response to ammonium ion	http://amigo.geneontology.org/amigo/term/GO:0060359	Kcnc2
0.199628	1	8	29.4564	GO:0062196 regulation of lysosome size	http://amigo.geneontology.org/amigo/term/GO:0062196	Kxd1
0.199628	1	8	29.4564	GO:0071286 cellular response to magnesium ion	http://amigo.geneontology.org/amigo/term/GO:0071286	Kcna1
0.199628	1	8	29.4564	GO:0090045 positive regulation of deacetylase activity	http://amigo.geneontology.org/amigo/term/GO:0090045	Prkd1
0.199628	1	8	29.4564	GO:0098937 anterograde dendritic transport	http://amigo.geneontology.org/amigo/term/GO:0098937	Kif17
0.199628	2	66	7.14094	GO:1901016 regulation of potassium ion transmembrane transporter activity	http://amigo.geneontology.org/amigo/term/GO:1901016	Kcnc2 Kcna1
0.199628	1	8	29.4564	GO:1902961 positive regulation of aspartic-type endopeptidase activity involved in amyloid precursor protein catabolic process	http://amigo.geneontology.org/amigo/term/GO:1902961	Lyn
0.199628	1	8	29.4564	GO:1903608 protein localization to cytoplasmic stress granule	http://amigo.geneontology.org/amigo/term/GO:1903608	Tia1
0.199628	1	8	29.4564	GO:1905274 regulation of modification of postsynaptic actin cytoskeleton	http://amigo.geneontology.org/amigo/term/GO:1905274	Cttnbp2
0.199628	3	169	4.25876	GO:1905952 regulation of lipid localization	http://amigo.geneontology.org/amigo/term/GO:1905952	Pparg Nrg1

## Sheet: Stress-GC GO-BP
Enrichment FDR	nGenes	Pathway Genes	Fold Enrichment	Pathway	URL	Genes
0.000136988	7	179	19.07	GO:0009755 hormone-mediated signaling pathway	http://amigo.geneontology.org/amigo/term/GO:0009755	Crhbp Nr3c1 Nr5a1 Abhd2 Crh Akap13 Ncoa2
0.000167221	4	25	75.4084	GO:0008211 glucocorticoid metabolic process	http://amigo.geneontology.org/amigo/term/GO:0008211	Hsd11b2 Nr3c1 Crh Hsd11b1
0.000167221	16	1825	4.287	GO:1901700 response to oxygen-containing compound	http://amigo.geneontology.org/amigo/term/GO:1901700	Irs2 Ncoa2 Cpeb4 Crhbp Pou5f1 Ankrd1 Ccl2 Tnfaip3 Nr3c1 Rgs2 Nr5a1 Tgfbr3 Hsd11b2 Abhd2 Crh Thbd
0.00019728	12	986	5.95329	GO:0033993 response to lipid	http://amigo.geneontology.org/amigo/term/GO:0033993	Nr3c1 Abhd2 Crhbp Pou5f1 Ankrd1 Ccl2 Tnfaip3 Hsd11b2 Crh Thbd Ncoa2 Akap13
0.00053456	12	1095	5.30547	GO:0010243 response to organonitrogen compound	http://amigo.geneontology.org/amigo/term/GO:0010243	Irs2 Ncoa2 Cpeb4 Crhbp Rgs2 Nr5a1 Tgfbr3 Hsd11b2 Ccl2 Crh Thbd Tnfaip3
0.000539799	11	921	5.74759	GO:0009725 response to hormone	http://amigo.geneontology.org/amigo/term/GO:0009725	Ncoa2 Crhbp Nr3c1 Nr5a1 Irs2 Abhd2 Tgfbr3 Hsd11b2 Ccl2 Crh Akap13
0.000539799	13	1351	4.65572	GO:0071495 cellular response to endogenous stimulus	http://amigo.geneontology.org/amigo/term/GO:0071495	Ncoa2 Crhbp Nr3c1 Nr5a1 Irs2 Abhd2 Cpeb4 Ankrd1 Tgfbr3 Ccl2 Crh Fgfbp1 Akap13
0.000607489	14	1652	4.0932	GO:0009719 response to endogenous stimulus	http://amigo.geneontology.org/amigo/term/GO:0009719	Ncoa2 Crhbp Nr3c1 Nr5a1 Irs2 Abhd2 Cpeb4 Ankrd1 Tgfbr3 Hsd11b2 Ccl2 Crh Fgfbp1 Akap13
0.000607489	9	600	7.23843	GO:0032870 cellular response to hormone stimulus	http://amigo.geneontology.org/amigo/term/GO:0032870	Ncoa2 Crhbp Nr3c1 Nr5a1 Irs2 Abhd2 Ccl2 Crh Akap13
0.000607489	9	622	7.20156	GO:0071396 cellular response to lipid	http://amigo.geneontology.org/amigo/term/GO:0071396	Nr3c1 Abhd2 Crhbp Ankrd1 Ccl2 Tnfaip3 Crh Akap13 Ncoa2
0.000607489	12	1202	4.85879	GO:1901698 response to nitrogen compound	http://amigo.geneontology.org/amigo/term/GO:1901698	Irs2 Ncoa2 Cpeb4 Crhbp Rgs2 Nr5a1 Tgfbr3 Hsd11b2 Ccl2 Crh Thbd Tnfaip3
0.000707937	3	16	88.3692	GO:0006704 glucocorticoid biosynthetic process	http://amigo.geneontology.org/amigo/term/GO:0006704	Nr3c1 Crh Hsd11b1
0.000707937	6	213	13.5953	GO:0071383 cellular response to steroid hormone stimulus	http://amigo.geneontology.org/amigo/term/GO:0071383	Nr3c1 Abhd2 Ccl2 Crh Akap13 Ncoa2
0.000806859	6	217	13.0917	GO:0007565 female pregnancy	http://amigo.geneontology.org/amigo/term/GO:0007565	Crhbp Rgs2 Hsd11b2 Ccl2 Crh Thbd
0.00102271	7	357	9.42605	GO:0048545 response to steroid hormone	http://amigo.geneontology.org/amigo/term/GO:0048545	Nr3c1 Abhd2 Hsd11b2 Ccl2 Crh Ncoa2 Akap13
0.00106223	6	233	12.1889	GO:0044703 multi-organism reproductive process	http://amigo.geneontology.org/amigo/term/GO:0044703	Crhbp Rgs2 Hsd11b2 Ccl2 Crh Thbd
0.00119226	8	525	7.33544	GO:1901652 response to peptide	http://amigo.geneontology.org/amigo/term/GO:1901652	Irs2 Ncoa2 Crhbp Nr5a1 Tgfbr3 Hsd11b2 Ccl2 Tnfaip3
0.00124838	6	248	11.4952	GO:0044706 multi-multicellular organism process	http://amigo.geneontology.org/amigo/term/GO:0044706	Crhbp Rgs2 Hsd11b2 Ccl2 Crh Thbd
0.00124838	6	250	11.4952	GO:1901654 response to ketone	http://amigo.geneontology.org/amigo/term/GO:1901654	Nr3c1 Tgfbr3 Ccl2 Abhd2 Crh Ncoa2
0.00149398	19	3454	2.70291	GO:0010033 response to organic substance	http://amigo.geneontology.org/amigo/term/GO:0010033	Ncoa2 Crhbp Nr3c1 Ccl20 Nr5a1 Ccl2 Irs2 Abhd2 Tnfaip3 Cpeb4 Pou5f1 Ankrd1 Rgs2 Tgfbr3 Hsd11b2 Crh Thbd Fgfbp1 Akap13
0.00150341	16	2498	3.13418	GO:0071310 cellular response to organic substance	http://amigo.geneontology.org/amigo/term/GO:0071310	Ncoa2 Crhbp Nr3c1 Ccl20 Nr5a1 Ccl2 Irs2 Abhd2 Cpeb4 Ankrd1 Tnfaip3 Tgfbr3 Crh Pou5f1 Fgfbp1 Akap13
0.00201238	4	80	23.8634	GO:0071385 cellular response to glucocorticoid stimulus	http://amigo.geneontology.org/amigo/term/GO:0071385	Nr3c1 Ccl2 Crh Akap13
0.00215429	2	4	235.651	GO:0043402 glucocorticoid mediated signaling pathway	http://amigo.geneontology.org/amigo/term/GO:0043402	Nr3c1 Akap13
0.00235078	4	85	22.443	GO:0071384 cellular response to corticosteroid stimulus	http://amigo.geneontology.org/amigo/term/GO:0071384	Nr3c1 Ccl2 Crh Akap13
0.00235626	3	29	48.7554	GO:2000310 regulation of NMDA receptor activity	http://amigo.geneontology.org/amigo/term/GO:2000310	Crhbp Ccl2 Crh
0.00247536	13	1776	3.54979	GO:0010647 positive regulation of cell communication	http://amigo.geneontology.org/amigo/term/GO:0010647	Tnfaip3 Ccl20 Ccl2 Crh Akap13 Gadd45b Ankrd1 Tgfbr3 Fgfbp1 Irs2 Ncoa2 Fgd4 Nr3c1
0.00247536	13	1782	3.53749	GO:0023056 positive regulation of signaling	http://amigo.geneontology.org/amigo/term/GO:0023056	Tnfaip3 Ccl20 Ccl2 Crh Akap13 Gadd45b Ankrd1 Tgfbr3 Fgfbp1 Irs2 Ncoa2 Fgd4 Nr3c1
0.00247536	3	31	45.6099	GO:0030325 adrenal gland development	http://amigo.geneontology.org/amigo/term/GO:0030325	Nr5a1 Nr3c1 Crh
0.00247536	7	453	7.43044	GO:0043434 response to peptide hormone	http://amigo.geneontology.org/amigo/term/GO:0043434	Irs2 Ncoa2 Crhbp Nr5a1 Tgfbr3 Hsd11b2 Ccl2
0.00247536	5	179	13.3893	GO:0051384 response to glucocorticoid	http://amigo.geneontology.org/amigo/term/GO:0051384	Nr3c1 Hsd11b2 Ccl2 Crh Akap13
0.0029493	12	1556	3.74793	GO:0009967 positive regulation of signal transduction	http://amigo.geneontology.org/amigo/term/GO:0009967	Tnfaip3 Ccl20 Ccl2 Akap13 Gadd45b Ankrd1 Tgfbr3 Crh Fgfbp1 Ncoa2 Fgd4 Nr3c1
0.00329781	5	198	12.0847	GO:0031960 response to corticosteroid	http://amigo.geneontology.org/amigo/term/GO:0031960	Nr3c1 Hsd11b2 Ccl2 Crh Akap13
0.00374357	2	6	157.101	GO:2000324 positive regulation of glucocorticoid receptor signaling pathway	http://amigo.geneontology.org/amigo/term/GO:2000324	Ncoa2 Nr3c1
0.00456292	3	42	34.4855	GO:0003298 physiological muscle hypertrophy	http://amigo.geneontology.org/amigo/term/GO:0003298	Rgs2 Akap13 Nr3c1
0.00456292	3	42	34.4855	GO:0003301 physiological cardiac muscle hypertrophy	http://amigo.geneontology.org/amigo/term/GO:0003301	Rgs2 Akap13 Nr3c1
0.00456292	3	41	35.3477	GO:0032570 response to progesterone	http://amigo.geneontology.org/amigo/term/GO:0032570	Ccl2 Abhd2 Ncoa2
0.00456292	3	42	34.4855	GO:0061049 cell growth involved in cardiac muscle cell development	http://amigo.geneontology.org/amigo/term/GO:0061049	Rgs2 Akap13 Nr3c1
0.00574957	2	9	117.826	GO:0051459 regulation of corticotropin secretion	http://amigo.geneontology.org/amigo/term/GO:0051459	Crhbp Crh
0.00574957	3	45	31.4202	GO:0071549 cellular response to dexamethasone stimulus	http://amigo.geneontology.org/amigo/term/GO:0071549	Nr3c1 Ccl2 Crh
0.00574957	2	8	117.826	GO:0097210 response to gonadotropin-releasing hormone	http://amigo.geneontology.org/amigo/term/GO:0097210	Crhbp Nr5a1
0.00595268	5	241	10.1138	GO:0030522 intracellular receptor signaling pathway	http://amigo.geneontology.org/amigo/term/GO:0030522	Sec14l1 Nr3c1 Ncoa2 Tnfaip3 Nr5a1
0.00595268	4	127	15.3269	GO:0043401 steroid hormone mediated signaling pathway	http://amigo.geneontology.org/amigo/term/GO:0043401	Nr3c1 Abhd2 Akap13 Ncoa2
0.00637875	12	1803	3.34455	GO:0022414 reproductive process	http://amigo.geneontology.org/amigo/term/GO:0022414	Abhd2 Crhbp Rgs2 Nr5a1 Mfge8 Hsd11b2 Ccl2 Mc2r Crh Nr3c1 Thbd Ncoa2
0.00644696	12	1810	3.33272	GO:0000003 reproduction	http://amigo.geneontology.org/amigo/term/GO:0000003	Abhd2 Crhbp Rgs2 Nr5a1 Mfge8 Hsd11b2 Ccl2 Mc2r Crh Nr3c1 Thbd Ncoa2
0.00656208	2	9	104.734	GO:0071314 cellular response to cocaine	http://amigo.geneontology.org/amigo/term/GO:0071314	Crh Crhbp
0.00767958	20	4467	2.19007	GO:0048731 system development	http://amigo.geneontology.org/amigo/term/GO:0048731	B3gnt5 Amigo2 Tnfaip3 Dner Angptl4 Nav3 Ankrd1 Rgs2 Nr5a1 Tgfbr3 Mfge8 Ccl2 Enc1 Mc2r Fgfbp1 Crh Akap13 Hsd11b1 Nr3c1 Irs2
0.00767958	2	11	94.2605	GO:0051458 corticotropin secretion	http://amigo.geneontology.org/amigo/term/GO:0051458	Crhbp Crh
0.00767958	3	53	26.6775	GO:2000351 regulation of endothelial cell apoptotic process	http://amigo.geneontology.org/amigo/term/GO:2000351	Angptl4 Tnfaip3 Ccl2
0.00887411	9	1040	4.16263	GO:0014070 response to organic cyclic compound	http://amigo.geneontology.org/amigo/term/GO:0014070	Nr3c1 Abhd2 Crhbp Hsd11b2 Ccl2 Crh Thbd Ncoa2 Akap13
0.00887411	7	608	5.55407	GO:0071407 cellular response to organic cyclic compound	http://amigo.geneontology.org/amigo/term/GO:0071407	Nr3c1 Abhd2 Crhbp Ccl2 Crh Akap13 Ncoa2
0.00887411	3	57	24.8054	GO:0072577 endothelial cell apoptotic process	http://amigo.geneontology.org/amigo/term/GO:0072577	Angptl4 Tnfaip3 Ccl2
0.00899078	21	4944	2.08015	GO:0007275 multicellular organism development	http://amigo.geneontology.org/amigo/term/GO:0007275	B3gnt5 Amigo2 Tnfaip3 Pou5f1 Dner Angptl4 Nav3 Ankrd1 Rgs2 Nr5a1 Tgfbr3 Mfge8 Ccl2 Enc1 Mc2r Fgfbp1 Crh Akap13 Hsd11b1 Nr3c1 Irs2
0.00998493	4	153	12.5681	GO:0045471 response to ethanol	http://amigo.geneontology.org/amigo/term/GO:0045471	Crhbp Rgs2 Ccl2 Crh
0.00998493	2	12	78.5504	GO:2000322 regulation of glucocorticoid receptor signaling pathway	http://amigo.geneontology.org/amigo/term/GO:2000322	Ncoa2 Nr3c1
0.0100565	16	3162	2.47565	GO:0070887 cellular response to chemical stimulus	http://amigo.geneontology.org/amigo/term/GO:0070887	Ncoa2 Crhbp Nr3c1 Ccl20 Nr5a1 Ccl2 Irs2 Abhd2 Cpeb4 Ankrd1 Tnfaip3 Tgfbr3 Crh Pou5f1 Fgfbp1 Akap13
0.0100565	3	61	23.1788	GO:0071548 response to dexamethasone	http://amigo.geneontology.org/amigo/term/GO:0071548	Nr3c1 Ccl2 Crh
0.0117951	4	166	11.7826	GO:0010675 regulation of cellular carbohydrate metabolic process	http://amigo.geneontology.org/amigo/term/GO:0010675	Irs2 Ncoa2 Nr3c1 Hsd11b1
0.0117951	5	297	8.09798	GO:0097305 response to alcohol	http://amigo.geneontology.org/amigo/term/GO:0097305	Crhbp Rgs2 Tgfbr3 Ccl2 Crh
0.012357	5	304	7.96119	GO:0044262 cellular carbohydrate metabolic process	http://amigo.geneontology.org/amigo/term/GO:0044262	Irs2 Ncoa2 Nr3c1 Hsd11b1 Mgam
0.012357	2	14	67.3289	GO:0060192 negative regulation of lipase activity	http://amigo.geneontology.org/amigo/term/GO:0060192	Angptl4 Rgs2
0.0128415	15	2923	2.51674	GO:0009966 regulation of signal transduction	http://amigo.geneontology.org/amigo/term/GO:0009966	Tnfaip3 Sec14l1 Crhbp Ccl20 Ccl2 Akap13 Gadd45b Ankrd1 Rgs2 Tgfbr3 Crh Fgfbp1 Ncoa2 Fgd4 Nr3c1
0.0128415	3	72	20.4914	GO:0099601 regulation of neurotransmitter receptor activity	http://amigo.geneontology.org/amigo/term/GO:0099601	Crhbp Ccl2 Crh
0.0149439	9	1160	3.76373	GO:0072359 circulatory system development	http://amigo.geneontology.org/amigo/term/GO:0072359	Angptl4 Ankrd1 Rgs2 Tgfbr3 Mfge8 Fgfbp1 Akap13 Ccl2 Nr3c1
0.0149461	2	16	58.9128	GO:0042921 glucocorticoid receptor signaling pathway	http://amigo.geneontology.org/amigo/term/GO:0042921	Nr3c1 Ncoa2
0.0149461	6	496	5.83054	GO:0051051 negative regulation of transport	http://amigo.geneontology.org/amigo/term/GO:0051051	Crhbp Crh Pou5f1 Rgs2 Gem Irs2
0.0149461	2	16	58.9128	GO:0086103 G protein-coupled receptor signaling pathway involved in heart process	http://amigo.geneontology.org/amigo/term/GO:0086103	Rgs2 Akap13
0.0159025	16	3340	2.3426	GO:0010646 regulation of cell communication	http://amigo.geneontology.org/amigo/term/GO:0010646	Tnfaip3 Sec14l1 Crhbp Ccl20 Ccl2 Crh Akap13 Gadd45b Ankrd1 Rgs2 Tgfbr3 Fgfbp1 Irs2 Ncoa2 Fgd4 Nr3c1
0.015994	16	3349	2.33607	GO:0023051 regulation of signaling	http://amigo.geneontology.org/amigo/term/GO:0023051	Tnfaip3 Sec14l1 Crhbp Ccl20 Ccl2 Crh Akap13 Gadd45b Ankrd1 Rgs2 Tgfbr3 Fgfbp1 Irs2 Ncoa2 Fgd4 Nr3c1
0.015994	2	17	55.4473	GO:0031958 corticosteroid receptor signaling pathway	http://amigo.geneontology.org/amigo/term/GO:0031958	Nr3c1 Ncoa2
0.016222	4	187	10.3017	GO:2001257 regulation of cation channel activity	http://amigo.geneontology.org/amigo/term/GO:2001257	Crhbp Gem Ccl2 Crh
0.0168298	5	337	7.14094	GO:0015849 organic acid transport	http://amigo.geneontology.org/amigo/term/GO:0015849	Pmp2 Rgs2 Slc26a2 Irs2 Nr3c1
0.0168298	5	339	7.14094	GO:0036293 response to decreased oxygen levels	http://amigo.geneontology.org/amigo/term/GO:0036293	Angptl4 Tgfbr3 Hsd11b2 Ccl2 Cpeb4
0.0178404	4	197	9.92215	GO:0006109 regulation of carbohydrate metabolic process	http://amigo.geneontology.org/amigo/term/GO:0006109	Irs2 Ncoa2 Nr3c1 Hsd11b1
0.0178404	3	86	17.2428	GO:0032890 regulation of organic acid transport	http://amigo.geneontology.org/amigo/term/GO:0032890	Rgs2 Irs2 Nr3c1
0.0184516	2	20	49.6108	GO:0033145 positive regulation of intracellular steroid hormone receptor signaling pathway	http://amigo.geneontology.org/amigo/term/GO:0033145	Ncoa2 Nr3c1
0.0200607	4	203	9.52126	GO:0055001 muscle cell development	http://amigo.geneontology.org/amigo/term/GO:0055001	Dner Rgs2 Akap13 Nr3c1
0.0205556	4	204	9.42605	GO:0071356 cellular response to tumor necrosis factor	http://amigo.geneontology.org/amigo/term/GO:0071356	Ccl20 Ccl2 Crhbp Ankrd1
0.0207492	9	1267	3.49113	GO:1901701 cellular response to oxygen-containing compound	http://amigo.geneontology.org/amigo/term/GO:1901701	Irs2 Ncoa2 Cpeb4 Crhbp Ankrd1 Ccl2 Tnfaip3 Nr3c1 Crh
0.0212984	2	21	44.8859	GO:0051770 positive regulation of nitric-oxide synthase biosynthetic process	http://amigo.geneontology.org/amigo/term/GO:0051770	Ccl2 Ccl20
0.0212984	5	368	6.61941	GO:0070482 response to oxygen levels	http://amigo.geneontology.org/amigo/term/GO:0070482	Angptl4 Tgfbr3 Hsd11b2 Ccl2 Cpeb4
0.0229864	2	23	42.8457	GO:0002544 chronic inflammatory response	http://amigo.geneontology.org/amigo/term/GO:0002544	Ccl2 Tnfaip3
0.0239415	3	96	15.0416	GO:0055013 cardiac muscle cell development	http://amigo.geneontology.org/amigo/term/GO:0055013	Rgs2 Akap13 Nr3c1
0.0240323	12	2185	2.69444	GO:0048584 positive regulation of response to stimulus	http://amigo.geneontology.org/amigo/term/GO:0048584	Tnfaip3 Ccl20 Ccl2 Akap13 Gadd45b Ankrd1 Tgfbr3 Crh Fgfbp1 Ncoa2 Fgd4 Nr3c1
0.0243875	4	224	8.76842	GO:0033673 negative regulation of kinase activity	http://amigo.geneontology.org/amigo/term/GO:0033673	Gadd45b Tnfaip3 Rgs2 Irs2
0.0243875	5	381	6.33471	GO:1904062 regulation of cation transmembrane transport	http://amigo.geneontology.org/amigo/term/GO:1904062	Crhbp Rgs2 Gem Ccl2 Crh
0.0257357	13	2517	2.51619	GO:0035556 intracellular signal transduction	http://amigo.geneontology.org/amigo/term/GO:0035556	Sec14l1 Ccl20 Ccl2 Cdc42ep3 Akap13 Gadd45b Tnfaip3 Ankrd1 Nr5a1 Tgfbr3 Crh Rgs2 Fgd4
0.025739	14	2872	2.3898	GO:0051239 regulation of multicellular organismal process	http://amigo.geneontology.org/amigo/term/GO:0051239	Crhbp Crh Ncoa2 Amigo2 Tnfaip3 Nav3 Rgs2 Nr5a1 Ccl2 Fgfbp1 Thbd Irs2 Nr3c1 Ccl20
0.0257957	3	101	14.1391	GO:0003300 cardiac muscle hypertrophy	http://amigo.geneontology.org/amigo/term/GO:0003300	Rgs2 Akap13 Nr3c1
0.0257957	4	227	8.49193	GO:0034612 response to tumor necrosis factor	http://amigo.geneontology.org/amigo/term/GO:0034612	Ccl20 Ccl2 Crhbp Ankrd1
0.0257957	3	102	14.1391	GO:0055006 cardiac cell development	http://amigo.geneontology.org/amigo/term/GO:0055006	Rgs2 Akap13 Nr3c1
0.0257957	3	102	14.1391	GO:0055017 cardiac muscle tissue growth	http://amigo.geneontology.org/amigo/term/GO:0055017	Rgs2 Akap13 Nr3c1
0.025888	6	596	4.90089	GO:0010817 regulation of hormone levels	http://amigo.geneontology.org/amigo/term/GO:0010817	Crhbp Crh Nr3c1 Nr5a1 Irs2 Hsd11b1
0.025888	6	592	4.9094	GO:0034762 regulation of transmembrane transport	http://amigo.geneontology.org/amigo/term/GO:0034762	Crhbp Rgs2 Gem Ccl2 Irs2 Crh
0.025888	4	228	8.37871	GO:0050679 positive regulation of epithelial cell proliferation	http://amigo.geneontology.org/amigo/term/GO:0050679	Tnfaip3 Ccl2 Fgfbp1 Irs2
0.025888	3	104	13.8618	GO:0071347 cellular response to interleukin-1	http://amigo.geneontology.org/amigo/term/GO:0071347	Ccl20 Ccl2 Ankrd1
0.025888	10	1624	3.01537	GO:1902531 regulation of intracellular signal transduction	http://amigo.geneontology.org/amigo/term/GO:1902531	Sec14l1 Ccl20 Ccl2 Akap13 Gadd45b Tnfaip3 Ankrd1 Crh Rgs2 Fgd4
0.0260549	3	105	13.7273	GO:0014897 striated muscle hypertrophy	http://amigo.geneontology.org/amigo/term/GO:0014897	Rgs2 Akap13 Nr3c1
0.0260549	2	28	36.254	GO:0032703 negative regulation of interleukin-2 production	http://amigo.geneontology.org/amigo/term/GO:0032703	Tnfaip3 Nav3
0.0260549	2	27	36.254	GO:0051767 nitric-oxide synthase biosynthetic process	http://amigo.geneontology.org/amigo/term/GO:0051767	Ccl2 Ccl20
0.0260549	2	27	36.254	GO:0051769 regulation of nitric-oxide synthase biosynthetic process	http://amigo.geneontology.org/amigo/term/GO:0051769	Ccl2 Ccl20
0.0261169	9	1363	3.25785	GO:0080134 regulation of response to stress	http://amigo.geneontology.org/amigo/term/GO:0080134	Sec14l1 Tnfaip3 Gadd45b Crhbp Ankrd1 Ccl2 Crh Thbd Fgd4
0.0264844	3	107	13.4658	GO:0014896 muscle hypertrophy	http://amigo.geneontology.org/amigo/term/GO:0014896	Rgs2 Akap13 Nr3c1
0.0269514	3	109	13.3387	GO:0050886 endocrine process	http://amigo.geneontology.org/amigo/term/GO:0050886	Crhbp Crh Hsd11b2
0.0270852	14	2914	2.33483	GO:0032879 regulation of localization	http://amigo.geneontology.org/amigo/term/GO:0032879	Crhbp Crh Pou5f1 Mfge8 Ccl2 Nav3 Ankrd1 Ccl20 Rgs2 Gem Irs2 Fgfbp1 Abhd2 Nr3c1
0.0276325	3	112	13.0917	GO:0051952 regulation of amine transport	http://amigo.geneontology.org/amigo/term/GO:0051952	Crh Rgs2 Nr3c1
0.0276325	3	110	13.0917	GO:0060419 heart growth	http://amigo.geneontology.org/amigo/term/GO:0060419	Rgs2 Akap13 Nr3c1
0.0283731	4	246	7.88791	GO:0042445 hormone metabolic process	http://amigo.geneontology.org/amigo/term/GO:0042445	Crhbp Nr3c1 Nr5a1 Hsd11b1
0.0283731	8	1096	3.52705	GO:0051241 negative regulation of multicellular organismal process	http://amigo.geneontology.org/amigo/term/GO:0051241	Crhbp Tnfaip3 Nav3 Rgs2 Crh Thbd Nr5a1 Ccl2
0.028688	2	29	32.5036	GO:0032891 negative regulation of organic acid transport	http://amigo.geneontology.org/amigo/term/GO:0032891	Rgs2 Irs2
0.028688	4	247	7.79012	GO:0048738 cardiac muscle tissue development	http://amigo.geneontology.org/amigo/term/GO:0048738	Ankrd1 Rgs2 Akap13 Nr3c1
0.028688	8	1171	3.5139	GO:0060548 negative regulation of cell death	http://amigo.geneontology.org/amigo/term/GO:0060548	Angptl4 Tnfaip3 Amigo2 Crh Irs2 Cpeb4 Nr3c1 Ccl2
0.028688	2	30	32.5036	GO:0061050 regulation of cell growth involved in cardiac muscle cell development	http://amigo.geneontology.org/amigo/term/GO:0061050	Rgs2 Nr3c1
0.028688	3	111	12.7379	GO:1904035 regulation of epithelial cell apoptotic process	http://amigo.geneontology.org/amigo/term/GO:1904035	Angptl4 Tnfaip3 Ccl2
0.0297862	16	3704	2.11051	GO:0048513 animal organ development	http://amigo.geneontology.org/amigo/term/GO:0048513	B3gnt5 Amigo2 Ncoa2 Tnfaip3 Dner Ankrd1 Rgs2 Nr5a1 Tgfbr3 Ccl2 Mc2r Crh Akap13 Irs2 Hsd11b1 Nr3c1
0.030162	2	31	31.4202	GO:0001963 synaptic transmission dopaminergic	http://amigo.geneontology.org/amigo/term/GO:0001963	Crhbp Crh
0.0309814	3	120	12.1889	GO:0015837 amine transport	http://amigo.geneontology.org/amigo/term/GO:0015837	Crh Rgs2 Nr3c1
0.0311514	2	31	30.4066	GO:0035902 response to immobilization stress	http://amigo.geneontology.org/amigo/term/GO:0035902	Crh Crhbp
0.0311514	4	261	7.48099	GO:0051348 negative regulation of transferase activity	http://amigo.geneontology.org/amigo/term/GO:0051348	Gadd45b Tnfaip3 Rgs2 Irs2
0.0311514	2	31	30.4066	GO:2000352 negative regulation of endothelial cell apoptotic process	http://amigo.geneontology.org/amigo/term/GO:2000352	Angptl4 Tnfaip3
0.0313401	4	256	7.45142	GO:0071560 cellular response to transforming growth factor beta stimulus	http://amigo.geneontology.org/amigo/term/GO:0071560	Nr3c1 Ankrd1 Tgfbr3 Ccl2
0.0313964	8	1157	3.40906	GO:0044092 negative regulation of molecular function	http://amigo.geneontology.org/amigo/term/GO:0044092	Crhbp Angptl4 Gadd45b Tnfaip3 Gem Ppp1r14c Rgs2 Irs2
0.0317945	9	1436	3.06704	GO:0006629 lipid metabolic process	http://amigo.geneontology.org/amigo/term/GO:0006629	Hsd11b1 Abhd2 Ncoa2 Angptl4 B3gnt5 Hsd11b2 Irs2 Crh Nr3c1
0.0317945	9	1425	3.06926	GO:0019220 regulation of phosphate metabolic process	http://amigo.geneontology.org/amigo/term/GO:0019220	Gadd45b Tnfaip3 Ppp1r14c Crh Akap13 Rgs2 Irs2 Hsd11b1 Fgd4
0.0317945	9	1426	3.06704	GO:0051174 regulation of phosphorus metabolic process	http://amigo.geneontology.org/amigo/term/GO:0051174	Gadd45b Tnfaip3 Ppp1r14c Crh Akap13 Rgs2 Irs2 Hsd11b1 Fgd4
0.0317945	14	3024	2.25735	GO:0065009 regulation of molecular function	http://amigo.geneontology.org/amigo/term/GO:0065009	Crhbp Ccl20 Ccl2 Angptl4 Gadd45b Tnfaip3 Fgd4 Rgs2 Gem Tgfbr3 Ppp1r14c Crh Akap13 Irs2
0.0317945	4	261	7.30701	GO:0071559 response to transforming growth factor beta	http://amigo.geneontology.org/amigo/term/GO:0071559	Nr3c1 Ankrd1 Tgfbr3 Ccl2
0.0317945	2	32	29.4564	GO:0071875 adrenergic receptor signaling pathway	http://amigo.geneontology.org/amigo/term/GO:0071875	Akap13 Rgs2
0.031992	4	265	7.2788	GO:0014706 striated muscle tissue development	http://amigo.geneontology.org/amigo/term/GO:0014706	Ankrd1 Rgs2 Akap13 Nr3c1
0.0320096	5	445	5.40484	GO:0060537 muscle tissue development	http://amigo.geneontology.org/amigo/term/GO:0060537	Dner Ankrd1 Rgs2 Akap13 Nr3c1
0.0320096	6	659	4.40469	GO:0071417 cellular response to organonitrogen compound	http://amigo.geneontology.org/amigo/term/GO:0071417	Irs2 Ncoa2 Cpeb4 Crhbp Ccl2 Crh
0.0320096	2	34	28.5638	GO:0090280 positive regulation of calcium ion import	http://amigo.geneontology.org/amigo/term/GO:0090280	Crh Ccl2
0.0323977	6	667	4.38421	GO:1903530 regulation of secretion by cell	http://amigo.geneontology.org/amigo/term/GO:1903530	Crhbp Crh Pou5f1 Ankrd1 Irs2 Nr3c1
0.0331804	10	1803	2.79042	GO:0010941 regulation of cell death	http://amigo.geneontology.org/amigo/term/GO:0010941	Angptl4 Gadd45b Tnfaip3 Ankrd1 Amigo2 Crh Nr3c1 Irs2 Cpeb4 Ccl2
0.0331804	3	126	11.3113	GO:1901655 cellular response to ketone	http://amigo.geneontology.org/amigo/term/GO:1901655	Nr3c1 Ccl2 Crh
0.033865	4	274	7.06071	GO:0032412 regulation of ion transmembrane transporter activity	http://amigo.geneontology.org/amigo/term/GO:0032412	Crhbp Gem Ccl2 Crh
0.0345346	4	277	7.00821	GO:0032868 response to insulin	http://amigo.geneontology.org/amigo/term/GO:0032868	Irs2 Ncoa2 Hsd11b2 Ccl2
0.0347135	3	133	11.0461	GO:0010906 regulation of glucose metabolic process	http://amigo.geneontology.org/amigo/term/GO:0010906	Irs2 Ncoa2 Nr3c1
0.0349563	4	275	6.95649	GO:0043523 regulation of neuron apoptotic process	http://amigo.geneontology.org/amigo/term/GO:0043523	Nr3c1 Cpeb4 Ccl2 Amigo2
0.0349772	3	132	10.9605	GO:0070555 response to interleukin-1	http://amigo.geneontology.org/amigo/term/GO:0070555	Ccl20 Ccl2 Ankrd1
0.0362662	16	3869	2.03257	GO:0048583 regulation of response to stimulus	http://amigo.geneontology.org/amigo/term/GO:0048583	Tnfaip3 Sec14l1 Crhbp Ccl20 Ccl2 Akap13 Ncoa2 Gadd45b Ankrd1 Rgs2 Tgfbr3 Crh Thbd Fgfbp1 Fgd4 Nr3c1
0.0365426	4	284	6.83047	GO:0022898 regulation of transmembrane transporter activity	http://amigo.geneontology.org/amigo/term/GO:0022898	Crhbp Gem Ccl2 Crh
0.0370483	2	37	25.4758	GO:0051953 negative regulation of amine transport	http://amigo.geneontology.org/amigo/term/GO:0051953	Crh Rgs2
0.038781	2	39	24.8054	GO:0071312 cellular response to alkaloid	http://amigo.geneontology.org/amigo/term/GO:0071312	Crh Crhbp
0.039748	3	140	10.3205	GO:0034763 negative regulation of transmembrane transport	http://amigo.geneontology.org/amigo/term/GO:0034763	Rgs2 Gem Irs2
0.039748	3	140	10.3205	GO:0055007 cardiac muscle cell differentiation	http://amigo.geneontology.org/amigo/term/GO:0055007	Rgs2 Akap13 Nr3c1
0.0407678	7	1017	3.55126	GO:0043066 negative regulation of apoptotic process	http://amigo.geneontology.org/amigo/term/GO:0043066	Angptl4 Tnfaip3 Amigo2 Irs2 Cpeb4 Nr3c1 Ccl2
0.0409106	4	297	6.52322	GO:0032409 regulation of transporter activity	http://amigo.geneontology.org/amigo/term/GO:0032409	Crhbp Gem Ccl2 Crh
0.0409106	6	713	4.08054	GO:0043408 regulation of MAPK cascade	http://amigo.geneontology.org/amigo/term/GO:0043408	Ccl20 Ccl2 Gadd45b Akap13 Rgs2 Fgd4
0.0409106	16	3902	1.99652	GO:0065008 regulation of biological quality	http://amigo.geneontology.org/amigo/term/GO:0065008	Angptl4 Crhbp Cdc42ep3 Crh Amigo2 Hsd11b2 Ccl2 Irs2 Thbd Tnfaip3 Nr3c1 Rgs2 Nr5a1 Ncoa2 Hsd11b1 Fgd4
0.0409106	2	41	23.5651	GO:0071392 cellular response to estradiol stimulus	http://amigo.geneontology.org/amigo/term/GO:0071392	Crhbp Ccl2
0.042134	5	490	4.87891	GO:0009410 response to xenobiotic stimulus	http://amigo.geneontology.org/amigo/term/GO:0009410	Crhbp Ankrd1 Hsd11b2 Ccl2 Crh
0.042134	5	496	4.86883	GO:0034765 regulation of ion transmembrane transport	http://amigo.geneontology.org/amigo/term/GO:0034765	Crhbp Rgs2 Gem Ccl2 Crh
0.042134	3	143	9.95709	GO:0046683 response to organophosphorus	http://amigo.geneontology.org/amigo/term/GO:0046683	Crhbp Ccl2 Thbd
0.042134	4	305	6.41228	GO:0051146 striated muscle cell differentiation	http://amigo.geneontology.org/amigo/term/GO:0051146	Dner Rgs2 Akap13 Nr3c1
0.042134	6	726	4.02823	GO:1901699 cellular response to nitrogen compound	http://amigo.geneontology.org/amigo/term/GO:1901699	Irs2 Ncoa2 Cpeb4 Crhbp Ccl2 Crh
0.0428874	7	1040	3.4691	GO:0043069 negative regulation of programmed cell death	http://amigo.geneontology.org/amigo/term/GO:0043069	Angptl4 Tnfaip3 Amigo2 Irs2 Cpeb4 Nr3c1 Ccl2
0.0428874	2	42	22.443	GO:0044275 cellular carbohydrate catabolic process	http://amigo.geneontology.org/amigo/term/GO:0044275	Hsd11b1 Mgam
0.0428874	3	145	9.75108	GO:1904019 epithelial cell apoptotic process	http://amigo.geneontology.org/amigo/term/GO:1904019	Angptl4 Tnfaip3 Ccl2
0.0430731	9	1600	2.83348	GO:0042981 regulation of apoptotic process	http://amigo.geneontology.org/amigo/term/GO:0042981	Angptl4 Gadd45b Tnfaip3 Ankrd1 Amigo2 Nr3c1 Irs2 Cpeb4 Ccl2
0.0430836	3	147	9.68429	GO:0035270 endocrine system development	http://amigo.geneontology.org/amigo/term/GO:0035270	Nr5a1 Nr3c1 Crh
0.0436773	7	997	3.44375	GO:0010629 negative regulation of gene expression	http://amigo.geneontology.org/amigo/term/GO:0010629	Cpeb4 Pou5f1 Tnfaip3 Nav3 Rgs2 Enc1 Crh
0.0436773	2	43	21.921	GO:0015695 organic cation transport	http://amigo.geneontology.org/amigo/term/GO:0015695	Slc19a2 Sec14l1
0.0445473	7	992	3.42587	GO:1902533 positive regulation of intracellular signal transduction	http://amigo.geneontology.org/amigo/term/GO:1902533	Ccl20 Ccl2 Akap13 Gadd45b Ankrd1 Crh Fgd4
0.044865	2	48	21.4228	GO:0002753 cytoplasmic pattern recognition receptor signaling pathway	http://amigo.geneontology.org/amigo/term/GO:0002753	Sec14l1 Tnfaip3
0.044865	4	311	6.18101	GO:0051402 neuron apoptotic process	http://amigo.geneontology.org/amigo/term/GO:0051402	Nr3c1 Cpeb4 Ccl2 Amigo2
0.0450632	3	157	9.30202	GO:0008360 regulation of cell shape	http://amigo.geneontology.org/amigo/term/GO:0008360	Cdc42ep3 Fgd4 Ccl2
0.0450632	8	1279	3.03332	GO:0042325 regulation of phosphorylation	http://amigo.geneontology.org/amigo/term/GO:0042325	Gadd45b Tnfaip3 Ppp1r14c Crh Akap13 Rgs2 Irs2 Fgd4
0.0450632	9	1631	2.77963	GO:0043067 regulation of programmed cell death	http://amigo.geneontology.org/amigo/term/GO:0043067	Angptl4 Gadd45b Tnfaip3 Ankrd1 Amigo2 Nr3c1 Irs2 Cpeb4 Ccl2
0.0450632	6	736	3.91122	GO:0043269 regulation of ion transport	http://amigo.geneontology.org/amigo/term/GO:0043269	Crhbp Rgs2 Gem Ccl2 Crh Nr3c1
0.0450632	5	514	4.70362	GO:0043410 positive regulation of MAPK cascade	http://amigo.geneontology.org/amigo/term/GO:0043410	Ccl20 Ccl2 Gadd45b Akap13 Fgd4
0.0450632	6	751	3.87903	GO:0043549 regulation of kinase activity	http://amigo.geneontology.org/amigo/term/GO:0043549	Gadd45b Tnfaip3 Akap13 Rgs2 Irs2 Fgd4
0.0450632	5	510	4.6388	GO:0048732 gland development	http://amigo.geneontology.org/amigo/term/GO:0048732	Tnfaip3 Nr5a1 Irs2 Nr3c1 Crh
0.0450632	6	751	3.87903	GO:0051046 regulation of secretion	http://amigo.geneontology.org/amigo/term/GO:0051046	Crhbp Crh Pou5f1 Ankrd1 Irs2 Nr3c1
0.0450632	4	319	6.04234	GO:0051222 positive regulation of protein transport	http://amigo.geneontology.org/amigo/term/GO:0051222	Ankrd1 Ccl2 Crh Irs2
0.0450632	1	3	235.651	GO:0070425 negative regulation of nucleotide-binding oligomerization domain containing signaling pathway	http://amigo.geneontology.org/amigo/term/GO:0070425	Tnfaip3
0.0450632	1	3	235.651	GO:0070433 negative regulation of nucleotide-binding oligomerization domain containing 2 signaling pathway	http://amigo.geneontology.org/amigo/term/GO:0070433	Tnfaip3
0.0450632	4	319	6.04234	GO:0071375 cellular response to peptide hormone stimulus	http://amigo.geneontology.org/amigo/term/GO:0071375	Irs2 Ncoa2 Crhbp Ccl2
0.0450632	1	3	235.651	GO:2000854 positive regulation of corticosterone secretion	http://amigo.geneontology.org/amigo/term/GO:2000854	Crh
0.0466576	10	1895	2.55726	GO:0051049 regulation of transport	http://amigo.geneontology.org/amigo/term/GO:0051049	Crhbp Crh Pou5f1 Mfge8 Ccl2 Ankrd1 Rgs2 Gem Irs2 Nr3c1
0.0466675	3	165	9.00578	GO:0017148 negative regulation of translation	http://amigo.geneontology.org/amigo/term/GO:0017148	Cpeb4 Rgs2 Enc1
0.0466675	2	47	20.0554	GO:0043277 apoptotic cell clearance	http://amigo.geneontology.org/amigo/term/GO:0043277	Mfge8 Ccl2
0.0469242	4	327	5.92833	GO:0001666 response to hypoxia	http://amigo.geneontology.org/amigo/term/GO:0001666	Angptl4 Tgfbr3 Hsd11b2 Ccl2
0.0469818	3	167	8.94878	GO:0071333 cellular response to glucose stimulus	http://amigo.geneontology.org/amigo/term/GO:0071333	Ccl2 Irs2 Crh
0.0470001	6	779	3.80083	GO:0043086 negative regulation of catalytic activity	http://amigo.geneontology.org/amigo/term/GO:0043086	Angptl4 Gadd45b Tnfaip3 Ppp1r14c Rgs2 Irs2
0.0470226	9	1604	2.73307	GO:0006811 ion transport	http://amigo.geneontology.org/amigo/term/GO:0006811	Slc19a2 Crhbp Sec14l1 Rgs2 Gem Slc26a2 Ccl2 Crh Nr3c1
0.0471127	10	1972	2.53661	GO:0006915 apoptotic process	http://amigo.geneontology.org/amigo/term/GO:0006915	Angptl4 Gadd45b Tnfaip3 Ankrd1 Amigo2 Crh Nr3c1 Irs2 Cpeb4 Ccl2
0.0471127	4	328	5.87293	GO:0008202 steroid metabolic process	http://amigo.geneontology.org/amigo/term/GO:0008202	Hsd11b1 Hsd11b2 Crh Nr3c1
0.0471127	3	164	8.83692	GO:0050714 positive regulation of protein secretion	http://amigo.geneontology.org/amigo/term/GO:0050714	Ankrd1 Crh Irs2
0.0471127	3	169	8.83692	GO:0071331 cellular response to hexose stimulus	http://amigo.geneontology.org/amigo/term/GO:0071331	Ccl2 Irs2 Crh
0.0485131	3	171	8.72782	GO:0071326 cellular response to monosaccharide stimulus	http://amigo.geneontology.org/amigo/term/GO:0071326	Ccl2 Irs2 Crh
0.0488261	3	173	8.67428	GO:0010469 regulation of signaling receptor activity	http://amigo.geneontology.org/amigo/term/GO:0010469	Crhbp Ccl2 Crh
0.0488261	3	165	8.67428	GO:0014074 response to purine-containing compound	http://amigo.geneontology.org/amigo/term/GO:0014074	Crhbp Ccl2 Thbd
0.0488261	4	335	5.76517	GO:1904951 positive regulation of establishment of protein localization	http://amigo.geneontology.org/amigo/term/GO:1904951	Ankrd1 Ccl2 Crh Irs2
0.049016	2	53	18.8521	GO:0051955 regulation of amino acid transport	http://amigo.geneontology.org/amigo/term/GO:0051955	Rgs2 Nr3c1
0.0520258	6	791	3.67726	GO:0000165 MAPK cascade	http://amigo.geneontology.org/amigo/term/GO:0000165	Ccl20 Ccl2 Gadd45b Akap13 Rgs2 Fgd4
0.0528871	3	173	8.36631	GO:0035051 cardiocyte differentiation	http://amigo.geneontology.org/amigo/term/GO:0035051	Rgs2 Akap13 Nr3c1
0.0530452	5	547	4.35584	GO:0003013 circulatory system process	http://amigo.geneontology.org/amigo/term/GO:0003013	Hsd11b2 Crh Rgs2 Akap13 Nr3c1
0.0532153	3	175	8.3171	GO:0006694 steroid biosynthetic process	http://amigo.geneontology.org/amigo/term/GO:0006694	Nr3c1 Crh Hsd11b1
0.0537851	10	1954	2.46755	GO:0010557 positive regulation of macromolecule biosynthetic process	http://amigo.geneontology.org/amigo/term/GO:0010557	Ncoa2 Pou5f1 Nr3c1 Nr5a1 Gmeb1 Ankrd1 Gmeb2 Irs2 Ccl2 Ccl20
0.0537851	10	2026	2.46884	GO:0012501 programmed cell death	http://amigo.geneontology.org/amigo/term/GO:0012501	Angptl4 Gadd45b Tnfaip3 Ankrd1 Amigo2 Crh Nr3c1 Irs2 Cpeb4 Ccl2
0.0545398	1	3	157.101	GO:0002436 immune complex clearance by monocytes and macrophages	http://amigo.geneontology.org/amigo/term/GO:0002436	Ccl2
0.0545398	15	3834	1.93157	GO:0006950 response to stress	http://amigo.geneontology.org/amigo/term/GO:0006950	Sec14l1 Ccl20 Ccl2 Tnfaip3 Cpeb4 Angptl4 Gadd45b Crhbp Ankrd1 Tgfbr3 Hsd11b2 Crh Thbd Abhd2 Fgd4
0.0545398	1	3	157.101	GO:0007181 transforming growth factor beta receptor complex assembly	http://amigo.geneontology.org/amigo/term/GO:0007181	Tgfbr3
0.0545398	1	3	157.101	GO:0008628 hormone-mediated apoptotic signaling pathway	http://amigo.geneontology.org/amigo/term/GO:0008628	Crh
0.0545398	1	3	157.101	GO:0010499 proteasomal ubiquitin-independent protein catabolic process	http://amigo.geneontology.org/amigo/term/GO:0010499	Enc1
0.0545398	4	372	5.43288	GO:0032496 response to lipopolysaccharide	http://amigo.geneontology.org/amigo/term/GO:0032496	Ankrd1 Ccl2 Tnfaip3 Thbd
0.0545398	1	3	157.101	GO:0034140 negative regulation of toll-like receptor 3 signaling pathway	http://amigo.geneontology.org/amigo/term/GO:0034140	Tnfaip3
0.0545398	2	55	17.4556	GO:0044060 regulation of endocrine process	http://amigo.geneontology.org/amigo/term/GO:0044060	Crhbp Crh
0.0545398	1	3	157.101	GO:0051793 medium-chain fatty acid catabolic process	http://amigo.geneontology.org/amigo/term/GO:0051793	Abhd2
0.0545398	3	182	8.17287	GO:0071322 cellular response to carbohydrate stimulus	http://amigo.geneontology.org/amigo/term/GO:0071322	Ccl2 Irs2 Crh
0.0545398	2	56	16.8322	GO:0072348 sulfur compound transport	http://amigo.geneontology.org/amigo/term/GO:0072348	Slc19a2 Slc26a2
0.0545398	1	3	157.101	GO:0090264 regulation of immune complex clearance by monocytes and macrophages	http://amigo.geneontology.org/amigo/term/GO:0090264	Ccl2
0.0545398	1	3	157.101	GO:0090265 positive regulation of immune complex clearance by monocytes and macrophages	http://amigo.geneontology.org/amigo/term/GO:0090265	Ccl2
0.0545398	1	3	157.101	GO:1900923 regulation of glycine import across plasma membrane	http://amigo.geneontology.org/amigo/term/GO:1900923	Rgs2
0.0545398	3	179	8.1259	GO:1903531 negative regulation of secretion by cell	http://amigo.geneontology.org/amigo/term/GO:1903531	Crhbp Crh Pou5f1
0.0545398	4	356	5.44858	GO:1903532 positive regulation of secretion by cell	http://amigo.geneontology.org/amigo/term/GO:1903532	Crh Ankrd1 Irs2 Nr3c1
0.0545398	1	3	157.101	GO:1904017 cellular response to Thyroglobulin triiodothyronine	http://amigo.geneontology.org/amigo/term/GO:1904017	Ncoa2
0.0545398	1	3	157.101	GO:1905940 negative regulation of gonad development	http://amigo.geneontology.org/amigo/term/GO:1905940	Nr5a1
0.0545398	3	183	8.1259	GO:2000113 negative regulation of cellular macromolecule biosynthetic process	http://amigo.geneontology.org/amigo/term/GO:2000113	Cpeb4 Rgs2 Enc1
0.0545398	1	3	157.101	GO:2000502 negative regulation of natural killer cell chemotaxis	http://amigo.geneontology.org/amigo/term/GO:2000502	Ccl2
0.0549772	3	188	7.89892	GO:0034249 negative regulation of cellular amide metabolic process	http://amigo.geneontology.org/amigo/term/GO:0034249	Cpeb4 Rgs2 Enc1
0.0552851	2	59	16.5369	GO:0090279 regulation of calcium ion import	http://amigo.geneontology.org/amigo/term/GO:0090279	Crh Ccl2
0.0553265	3	189	7.85504	GO:0001678 cellular glucose homeostasis	http://amigo.geneontology.org/amigo/term/GO:0001678	Ccl2 Irs2 Crh
0.0577366	4	363	5.26595	GO:0071900 regulation of protein serine/threonine kinase activity	http://amigo.geneontology.org/amigo/term/GO:0071900	Tnfaip3 Akap13 Rgs2 Fgd4
0.0580639	2	61	15.9764	GO:0002548 monocyte chemotaxis	http://amigo.geneontology.org/amigo/term/GO:0002548	Ccl20 Ccl2
0.0580639	2	60	15.9764	GO:0048247 lymphocyte chemotaxis	http://amigo.geneontology.org/amigo/term/GO:0048247	Ccl20 Ccl2
0.0586468	4	388	5.22219	GO:0002237 response to molecule of bacterial origin	http://amigo.geneontology.org/amigo/term/GO:0002237	Tnfaip3 Ankrd1 Ccl2 Thbd
0.0586873	5	591	4.09117	GO:0005975 carbohydrate metabolic process	http://amigo.geneontology.org/amigo/term/GO:0005975	Irs2 Mgam Ncoa2 Nr3c1 Hsd11b1
0.0586873	2	62	15.7101	GO:0031663 lipopolysaccharide-mediated signaling pathway	http://amigo.geneontology.org/amigo/term/GO:0031663	Tnfaip3 Ccl2
0.0586873	2	61	15.7101	GO:0042220 response to cocaine	http://amigo.geneontology.org/amigo/term/GO:0042220	Crh Crhbp
0.0586873	3	189	7.60165	GO:0043524 negative regulation of neuron apoptotic process	http://amigo.geneontology.org/amigo/term/GO:0043524	Cpeb4 Ccl2 Amigo2
0.0594195	1	4	117.826	GO:0001712 ectodermal cell fate commitment	http://amigo.geneontology.org/amigo/term/GO:0001712	Pou5f1
0.0594195	1	4	117.826	GO:0001922 B-1 B cell homeostasis	http://amigo.geneontology.org/amigo/term/GO:0001922	Tnfaip3
0.0594195	1	4	117.826	GO:0002125 maternal aggressive behavior	http://amigo.geneontology.org/amigo/term/GO:0002125	Crhbp
0.0594195	1	4	117.826	GO:0002434 immune complex clearance	http://amigo.geneontology.org/amigo/term/GO:0002434	Ccl2
0.0594195	2	67	14.962	GO:0002792 negative regulation of peptide secretion	http://amigo.geneontology.org/amigo/term/GO:0002792	Crhbp Crh
0.0594195	3	201	7.28818	GO:0006469 negative regulation of protein kinase activity	http://amigo.geneontology.org/amigo/term/GO:0006469	Gadd45b Tnfaip3 Rgs2
0.0594195	5	613	3.96719	GO:0007507 heart development	http://amigo.geneontology.org/amigo/term/GO:0007507	Ankrd1 Rgs2 Tgfbr3 Akap13 Nr3c1
0.0594195	12	2751	2.11504	GO:0009653 anatomical structure morphogenesis	http://amigo.geneontology.org/amigo/term/GO:0009653	Cdc42ep3 Tnfaip3 Pou5f1 Angptl4 Ankrd1 Tgfbr3 Mfge8 Fgfbp1 Nr3c1 Ccl2 Akap13 Fgd4
0.0594195	1	4	117.826	GO:0010748 negative regulation of long-chain fatty acid import across plasma membrane	http://amigo.geneontology.org/amigo/term/GO:0010748	Irs2
0.0594195	2	63	15.2033	GO:0019098 reproductive behavior	http://amigo.geneontology.org/amigo/term/GO:0019098	Nr3c1 Ncoa2
0.0594195	4	384	5.08143	GO:0019216 regulation of lipid metabolic process	http://amigo.geneontology.org/amigo/term/GO:0019216	Ncoa2 Irs2 Nr3c1 Angptl4
0.0594195	1	4	117.826	GO:0030035 microspike assembly	http://amigo.geneontology.org/amigo/term/GO:0030035	Fgd4
0.0594195	4	388	5.08143	GO:0032102 negative regulation of response to external stimulus	http://amigo.geneontology.org/amigo/term/GO:0032102	Sec14l1 Tnfaip3 Thbd Ccl2
0.0594195	2	64	15.2033	GO:0032623 interleukin-2 production	http://amigo.geneontology.org/amigo/term/GO:0032623	Tnfaip3 Nav3
0.0594195	2	64	15.2033	GO:0032663 regulation of interleukin-2 production	http://amigo.geneontology.org/amigo/term/GO:0032663	Tnfaip3 Nav3
0.0594195	7	1131	3.01565	GO:0034220 ion transmembrane transport	http://amigo.geneontology.org/amigo/term/GO:0034220	Crhbp Rgs2 Gem Slc26a2 Ccl2 Crh Slc19a2
0.0594195	3	196	7.3641	GO:0035265 organ growth	http://amigo.geneontology.org/amigo/term/GO:0035265	Rgs2 Akap13 Nr3c1
0.0594195	7	1136	2.95885	GO:0035295 tube development	http://amigo.geneontology.org/amigo/term/GO:0035295	Angptl4 Mfge8 Fgfbp1 Hsd11b1 Nr3c1 Ccl2 Crh
0.0594195	1	4	117.826	GO:0035684 helper T cell extravasation	http://amigo.geneontology.org/amigo/term/GO:0035684	Ccl2
0.0594195	1	4	117.826	GO:0035702 monocyte homeostasis	http://amigo.geneontology.org/amigo/term/GO:0035702	Ccl2
0.0594195	4	384	5.09516	GO:0042326 negative regulation of phosphorylation	http://amigo.geneontology.org/amigo/term/GO:0042326	Gadd45b Tnfaip3 Rgs2 Irs2
0.0594195	3	190	7.48099	GO:0043405 regulation of MAP kinase activity	http://amigo.geneontology.org/amigo/term/GO:0043405	Akap13 Rgs2 Fgd4
0.0594195	1	4	117.826	GO:0046352 disaccharide catabolic process	http://amigo.geneontology.org/amigo/term/GO:0046352	Mgam
0.0594195	1	4	117.826	GO:0051464 positive regulation of cortisol secretion	http://amigo.geneontology.org/amigo/term/GO:0051464	Crh
0.0594195	1	5	117.826	GO:0070093 negative regulation of glucagon secretion	http://amigo.geneontology.org/amigo/term/GO:0070093	Crh
0.0594195	1	4	117.826	GO:0070428 regulation of nucleotide-binding oligomerization domain containing 1 signaling pathway	http://amigo.geneontology.org/amigo/term/GO:0070428	Tnfaip3
0.0594195	1	4	117.826	GO:0071403 cellular response to high density lipoprotein particle stimulus	http://amigo.geneontology.org/amigo/term/GO:0071403	Ccl2
0.0594195	3	200	7.17719	GO:0071466 cellular response to xenobiotic stimulus	http://amigo.geneontology.org/amigo/term/GO:0071466	Crhbp Ankrd1 Ccl2
0.0594195	1	4	117.826	GO:0071934 thiamine transmembrane transport	http://amigo.geneontology.org/amigo/term/GO:0071934	Slc19a2
0.0594195	2	66	14.7282	GO:0072678 T cell migration	http://amigo.geneontology.org/amigo/term/GO:0072678	Ccl20 Ccl2
0.0594195	2	65	15.4525	GO:0090278 negative regulation of peptide hormone secretion	http://amigo.geneontology.org/amigo/term/GO:0090278	Crhbp Crh
0.0594195	1	4	117.826	GO:0097043 histone H3-K56 acetylation	http://amigo.geneontology.org/amigo/term/GO:0097043	Pou5f1
0.0594195	1	4	117.826	GO:0140213 negative regulation of long-chain fatty acid import into cell	http://amigo.geneontology.org/amigo/term/GO:0140213	Irs2
0.0594195	4	379	5.05418	GO:1901214 regulation of neuron death	http://amigo.geneontology.org/amigo/term/GO:1901214	Nr3c1 Cpeb4 Ccl2 Amigo2
0.0594195	1	4	117.826	GO:1901624 negative regulation of lymphocyte chemotaxis	http://amigo.geneontology.org/amigo/term/GO:1901624	Ccl2
0.0594195	4	375	5.12285	GO:1901653 cellular response to peptide	http://amigo.geneontology.org/amigo/term/GO:1901653	Irs2 Ncoa2 Crhbp Ccl2
0.0594195	1	4	117.826	GO:1990168 protein K33-linked deubiquitination	http://amigo.geneontology.org/amigo/term/GO:1990168	Tnfaip3
0.0594195	2	67	14.5016	GO:2000401 regulation of lymphocyte migration	http://amigo.geneontology.org/amigo/term/GO:2000401	Ccl20 Ccl2
0.06	6	875	3.32684	GO:0051338 regulation of transferase activity	http://amigo.geneontology.org/amigo/term/GO:0051338	Gadd45b Tnfaip3 Akap13 Rgs2 Irs2 Fgd4
0.06	2	69	14.2819	GO:0060986 endocrine hormone secretion	http://amigo.geneontology.org/amigo/term/GO:0060986	Crhbp Crh
0.06	2	66	14.2819	GO:1904036 negative regulation of epithelial cell apoptotic process	http://amigo.geneontology.org/amigo/term/GO:1904036	Angptl4 Tnfaip3
0.0605043	11	2448	2.19489	GO:0071702 organic substance transport	http://amigo.geneontology.org/amigo/term/GO:0071702	Crhbp Slc19a2 Crh Pmp2 Sec14l1 Ankrd1 Rgs2 Slc26a2 Ccl2 Irs2 Nr3c1
0.0606859	15	3929	1.86531	GO:0009893 positive regulation of metabolic process	http://amigo.geneontology.org/amigo/term/GO:0009893	Ncoa2 Tnfaip3 Pou5f1 Nr3c1 Nr5a1 Gmeb1 Ankrd1 Ccl2 Gmeb2 Irs2 Crh Akap13 Fgd4 Ccl20 Angptl4
0.0606859	3	206	7.03436	GO:0051048 negative regulation of secretion	http://amigo.geneontology.org/amigo/term/GO:0051048	Crhbp Crh Pou5f1
0.0623169	2	68	13.8618	GO:0060135 maternal process involved in female pregnancy	http://amigo.geneontology.org/amigo/term/GO:0060135	Rgs2 Ccl2
0.0623169	6	893	3.28816	GO:0098655 cation transmembrane transport	http://amigo.geneontology.org/amigo/term/GO:0098655	Crhbp Rgs2 Gem Ccl2 Crh Slc19a2
0.0626181	11	2454	2.1792	GO:0007399 nervous system development	http://amigo.geneontology.org/amigo/term/GO:0007399	B3gnt5 Amigo2 Dner Nav3 Rgs2 Ccl2 Enc1 Crh Irs2 Nr3c1 Ankrd1
0.0641599	6	900	3.26161	GO:0032940 secretion by cell	http://amigo.geneontology.org/amigo/term/GO:0032940	Crhbp Crh Pou5f1 Ankrd1 Irs2 Nr3c1
0.0645907	7	1202	2.85144	GO:0006812 cation transport	http://amigo.geneontology.org/amigo/term/GO:0006812	Slc19a2 Crhbp Sec14l1 Rgs2 Gem Ccl2 Crh
0.0645907	10	2206	2.26697	GO:0008219 cell death	http://amigo.geneontology.org/amigo/term/GO:0008219	Angptl4 Gadd45b Tnfaip3 Ankrd1 Amigo2 Crh Nr3c1 Irs2 Cpeb4 Ccl2
0.0645907	7	1199	2.84652	GO:0009628 response to abiotic stimulus	http://amigo.geneontology.org/amigo/term/GO:0009628	Angptl4 Ankrd1 Tgfbr3 Hsd11b2 Ccl2 Thbd Cpeb4
0.0645907	10	2124	2.27572	GO:0009891 positive regulation of biosynthetic process	http://amigo.geneontology.org/amigo/term/GO:0009891	Ncoa2 Pou5f1 Nr3c1 Nr5a1 Gmeb1 Ankrd1 Ccl2 Gmeb2 Irs2 Ccl20
0.0645907	14	3610	1.89387	GO:0010604 positive regulation of macromolecule metabolic process	http://amigo.geneontology.org/amigo/term/GO:0010604	Ncoa2 Tnfaip3 Pou5f1 Nr3c1 Nr5a1 Gmeb1 Ankrd1 Ccl2 Gmeb2 Irs2 Crh Akap13 Fgd4 Ccl20
0.0645907	2	71	13.4658	GO:0010611 regulation of cardiac muscle hypertrophy	http://amigo.geneontology.org/amigo/term/GO:0010611	Rgs2 Nr3c1
0.0645907	3	213	6.79763	GO:0010976 positive regulation of neuron projection development	http://amigo.geneontology.org/amigo/term/GO:0010976	Rgs2 Enc1 Ankrd1
0.0645907	2	74	13.0917	GO:0014743 regulation of muscle hypertrophy	http://amigo.geneontology.org/amigo/term/GO:0014743	Rgs2 Nr3c1
0.0645907	1	5	94.2605	GO:0015888 thiamine transport	http://amigo.geneontology.org/amigo/term/GO:0015888	Slc19a2
0.0645907	1	5	94.2605	GO:0033685 negative regulation of luteinizing hormone secretion	http://amigo.geneontology.org/amigo/term/GO:0033685	Crh
0.0645907	1	5	94.2605	GO:0035523 protein K29-linked deubiquitination	http://amigo.geneontology.org/amigo/term/GO:0035523	Tnfaip3
0.0645907	4	412	4.74864	GO:0042692 muscle cell differentiation	http://amigo.geneontology.org/amigo/term/GO:0042692	Dner Rgs2 Akap13 Nr3c1
0.0645907	1	5	94.2605	GO:0043400 cortisol secretion	http://amigo.geneontology.org/amigo/term/GO:0043400	Crh
0.0645907	1	5	94.2605	GO:0043456 regulation of pentose-phosphate shunt	http://amigo.geneontology.org/amigo/term/GO:0043456	Hsd11b1
0.0645907	2	72	13.0917	GO:0044042 glucan metabolic process	http://amigo.geneontology.org/amigo/term/GO:0044042	Irs2 Mgam
0.0645907	5	646	3.74644	GO:0045859 regulation of protein kinase activity	http://amigo.geneontology.org/amigo/term/GO:0045859	Gadd45b Tnfaip3 Akap13 Rgs2 Fgd4
0.0645907	7	1184	2.85391	GO:0048646 anatomical structure formation involved in morphogenesis	http://amigo.geneontology.org/amigo/term/GO:0048646	Pou5f1 Angptl4 Mfge8 Fgfbp1 Tnfaip3 Ccl2 Akap13
0.0645907	1	5	94.2605	GO:0051005 negative regulation of lipoprotein lipase activity	http://amigo.geneontology.org/amigo/term/GO:0051005	Angptl4
0.0645907	4	409	4.72484	GO:0051047 positive regulation of secretion	http://amigo.geneontology.org/amigo/term/GO:0051047	Crh Ankrd1 Irs2 Nr3c1
0.0645907	1	5	94.2605	GO:0051462 regulation of cortisol secretion	http://amigo.geneontology.org/amigo/term/GO:0051462	Crh
0.0645907	1	5	94.2605	GO:0051792 medium-chain fatty acid biosynthetic process	http://amigo.geneontology.org/amigo/term/GO:0051792	Abhd2
0.0645907	2	74	12.9124	GO:0055021 regulation of cardiac muscle tissue growth	http://amigo.geneontology.org/amigo/term/GO:0055021	Rgs2 Nr3c1
0.0645907	1	7	94.2605	GO:0060087 relaxation of vascular associated smooth muscle	http://amigo.geneontology.org/amigo/term/GO:0060087	Rgs2
0.0645907	1	6	94.2605	GO:0070432 regulation of nucleotide-binding oligomerization domain containing 2 signaling pathway	http://amigo.geneontology.org/amigo/term/GO:0070432	Tnfaip3
0.0645907	1	5	94.2605	GO:0071947 protein deubiquitination involved in ubiquitin-dependent protein catabolic process	http://amigo.geneontology.org/amigo/term/GO:0071947	Tnfaip3
0.0645907	1	5	94.2605	GO:1903804 glycine import across plasma membrane	http://amigo.geneontology.org/amigo/term/GO:1903804	Rgs2
0.0645907	1	5	94.2605	GO:1904016 response to Thyroglobulin triiodothyronine	http://amigo.geneontology.org/amigo/term/GO:1904016	Ncoa2
0.0645907	1	5	94.2605	GO:1905563 negative regulation of vascular endothelial cell proliferation	http://amigo.geneontology.org/amigo/term/GO:1905563	Ccl2
0.0645907	1	6	94.2605	GO:2000851 positive regulation of glucocorticoid secretion	http://amigo.geneontology.org/amigo/term/GO:2000851	Crh
0.0654953	3	223	6.54587	GO:0032869 cellular response to insulin stimulus	http://amigo.geneontology.org/amigo/term/GO:0032869	Irs2 Ncoa2 Ccl2
0.0654953	2	76	12.7379	GO:0071677 positive regulation of mononuclear cell migration	http://amigo.geneontology.org/amigo/term/GO:0071677	Ccl2 Ccl20
0.0656844	4	421	4.60931	GO:0031346 positive regulation of cell projection organization	http://amigo.geneontology.org/amigo/term/GO:0031346	Cdc42ep3 Rgs2 Enc1 Ankrd1
0.0658234	3	241	6.5157	GO:0071222 cellular response to lipopolysaccharide	http://amigo.geneontology.org/amigo/term/GO:0071222	Ankrd1 Ccl2 Tnfaip3
0.0669017	4	427	4.57575	GO:0034248 regulation of cellular amide metabolic process	http://amigo.geneontology.org/amigo/term/GO:0034248	Cpeb4 Rgs2 Enc1 Hsd11b1
0.0670416	3	229	6.4562	GO:0009749 response to glucose	http://amigo.geneontology.org/amigo/term/GO:0009749	Irs2 Ccl2 Crh
0.0678298	2	78	12.4027	GO:0060191 regulation of lipase activity	http://amigo.geneontology.org/amigo/term/GO:0060191	Angptl4 Rgs2
0.0684693	4	423	4.53175	GO:0050678 regulation of epithelial cell proliferation	http://amigo.geneontology.org/amigo/term/GO:0050678	Tnfaip3 Ccl2 Fgfbp1 Irs2
0.0688095	4	426	4.52089	GO:0070997 neuron death	http://amigo.geneontology.org/amigo/term/GO:0070997	Nr3c1 Cpeb4 Ccl2 Amigo2
0.0688527	3	230	6.34039	GO:0006006 glucose metabolic process	http://amigo.geneontology.org/amigo/term/GO:0006006	Irs2 Ncoa2 Nr3c1
0.0688527	3	226	6.34039	GO:0007188 adenylate cyclase-modulating G protein-coupled receptor signaling pathway	http://amigo.geneontology.org/amigo/term/GO:0007188	Mc2r Rgs2 Akap13
0.0688527	5	667	3.63099	GO:0010942 positive regulation of cell death	http://amigo.geneontology.org/amigo/term/GO:0010942	Gadd45b Ankrd1 Crh Nr3c1 Ccl2
0.0688527	3	248	6.34039	GO:0071219 cellular response to molecule of bacterial origin	http://amigo.geneontology.org/amigo/term/GO:0071219	Ankrd1 Ccl2 Tnfaip3
0.0693004	3	234	6.31208	GO:0009746 response to hexose	http://amigo.geneontology.org/amigo/term/GO:0009746	Irs2 Ccl2 Crh
0.0693004	2	81	12.0847	GO:0033143 regulation of intracellular steroid hormone receptor signaling pathway	http://amigo.geneontology.org/amigo/term/GO:0033143	Ncoa2 Nr3c1
0.0693004	2	79	12.0847	GO:0060420 regulation of heart growth	http://amigo.geneontology.org/amigo/term/GO:0060420	Rgs2 Nr3c1
0.0695277	1	6	78.5504	GO:0001705 ectoderm formation	http://amigo.geneontology.org/amigo/term/GO:0001705	Pou5f1
0.0695277	1	6	78.5504	GO:0002677 negative regulation of chronic inflammatory response	http://amigo.geneontology.org/amigo/term/GO:0002677	Tnfaip3
0.0695277	5	685	3.59224	GO:0008610 lipid biosynthetic process	http://amigo.geneontology.org/amigo/term/GO:0008610	Abhd2 Nr3c1 Crh Hsd11b1 B3gnt5
0.0695277	1	6	78.5504	GO:0009786 regulation of asymmetric cell division	http://amigo.geneontology.org/amigo/term/GO:0009786	Pou5f1
0.0695277	1	6	78.5504	GO:0010519 negative regulation of phospholipase activity	http://amigo.geneontology.org/amigo/term/GO:0010519	Rgs2
0.0695277	4	438	4.45676	GO:0010563 negative regulation of phosphorus metabolic process	http://amigo.geneontology.org/amigo/term/GO:0010563	Gadd45b Tnfaip3 Rgs2 Irs2
0.0695277	1	6	78.5504	GO:0031914 negative regulation of synaptic plasticity	http://amigo.geneontology.org/amigo/term/GO:0031914	Nr3c1
0.0695277	1	6	78.5504	GO:0032811 negative regulation of epinephrine secretion	http://amigo.geneontology.org/amigo/term/GO:0032811	Crh
0.0695277	1	6	78.5504	GO:0045925 positive regulation of female receptivity	http://amigo.geneontology.org/amigo/term/GO:0045925	Ncoa2
0.0695277	4	438	4.45676	GO:0045936 negative regulation of phosphate metabolic process	http://amigo.geneontology.org/amigo/term/GO:0045936	Gadd45b Tnfaip3 Rgs2 Irs2
0.0695277	2	80	11.9317	GO:0050766 positive regulation of phagocytosis	http://amigo.geneontology.org/amigo/term/GO:0050766	Mfge8 Ccl2
0.0695277	8	1552	2.51529	GO:0055085 transmembrane transport	http://amigo.geneontology.org/amigo/term/GO:0055085	Slc19a2 Crhbp Rgs2 Gem Slc26a2 Ccl2 Irs2 Crh
0.0695277	1	7	78.5504	GO:0070424 regulation of nucleotide-binding oligomerization domain containing signaling pathway	http://amigo.geneontology.org/amigo/term/GO:0070424	Tnfaip3
0.0695277	1	6	78.5504	GO:0070427 nucleotide-binding oligomerization domain containing 1 signaling pathway	http://amigo.geneontology.org/amigo/term/GO:0070427	Tnfaip3
0.0695277	3	237	6.22867	GO:0090276 regulation of peptide hormone secretion	http://amigo.geneontology.org/amigo/term/GO:0090276	Crhbp Crh Irs2
0.0695277	1	6	78.5504	GO:1904692 positive regulation of type B pancreatic cell proliferation	http://amigo.geneontology.org/amigo/term/GO:1904692	Irs2
0.0695277	1	6	78.5504	GO:2000348 regulation of CD40 signaling pathway	http://amigo.geneontology.org/amigo/term/GO:2000348	Tnfaip3
0.0695277	1	6	78.5504	GO:2000427 positive regulation of apoptotic cell clearance	http://amigo.geneontology.org/amigo/term/GO:2000427	Ccl2
0.0695277	1	6	78.5504	GO:2000766 negative regulation of cytoplasmic translation	http://amigo.geneontology.org/amigo/term/GO:2000766	Cpeb4
0.0697894	6	957	3.0604	GO:0140352 export from cell	http://amigo.geneontology.org/amigo/term/GO:0140352	Crhbp Crh Pou5f1 Ankrd1 Irs2 Nr3c1
0.071027	3	242	6.09443	GO:0002791 regulation of peptide secretion	http://amigo.geneontology.org/amigo/term/GO:0002791	Crhbp Crh Irs2
0.071027	6	956	3.04066	GO:0030334 regulation of cell migration	http://amigo.geneontology.org/amigo/term/GO:0030334	Ccl2 Nav3 Ccl20 Fgfbp1 Irs2 Abhd2
0.071027	3	243	6.06827	GO:0034284 response to monosaccharide	http://amigo.geneontology.org/amigo/term/GO:0034284	Irs2 Ccl2 Crh
0.071027	5	689	3.52244	GO:0061061 muscle structure development	http://amigo.geneontology.org/amigo/term/GO:0061061	Dner Ankrd1 Rgs2 Akap13 Nr3c1
0.071027	2	83	11.4952	GO:0070098 chemokine-mediated signaling pathway	http://amigo.geneontology.org/amigo/term/GO:0070098	Ccl20 Ccl2
0.071027	5	684	3.52244	GO:0071363 cellular response to growth factor stimulus	http://amigo.geneontology.org/amigo/term/GO:0071363	Nr3c1 Ankrd1 Tgfbr3 Ccl2 Fgfbp1
0.0710933	4	448	4.3438	GO:2000112 regulation of cellular macromolecule biosynthetic process	http://amigo.geneontology.org/amigo/term/GO:2000112	Cpeb4 Rgs2 Irs2 Enc1
0.0722545	3	245	6.01663	GO:0090087 regulation of peptide transport	http://amigo.geneontology.org/amigo/term/GO:0090087	Crhbp Crh Irs2
0.0749134	2	86	11.0895	GO:0031100 animal organ regeneration	http://amigo.geneontology.org/amigo/term/GO:0031100	Tgfbr3 Ccl2
0.0755269	1	7	67.3289	GO:0010668 ectodermal cell differentiation	http://amigo.geneontology.org/amigo/term/GO:0010668	Pou5f1
0.0755269	1	7	67.3289	GO:0010700 negative regulation of norepinephrine secretion	http://amigo.geneontology.org/amigo/term/GO:0010700	Crh
0.0755269	1	7	67.3289	GO:0010746 regulation of long-chain fatty acid import across plasma membrane	http://amigo.geneontology.org/amigo/term/GO:0010746	Irs2
0.0755269	1	7	67.3289	GO:0014060 regulation of epinephrine secretion	http://amigo.geneontology.org/amigo/term/GO:0014060	Crh
0.0755269	9	1916	2.2805	GO:0016310 phosphorylation	http://amigo.geneontology.org/amigo/term/GO:0016310	Gadd45b Tnfaip3 Tgfbr3 Ppp1r14c Crh Akap13 Rgs2 Irs2 Fgd4
0.0755269	1	7	67.3289	GO:0030718 germ-line stem cell population maintenance	http://amigo.geneontology.org/amigo/term/GO:0030718	Pou5f1
0.0755269	1	8	67.3289	GO:0031665 negative regulation of lipopolysaccharide-mediated signaling pathway	http://amigo.geneontology.org/amigo/term/GO:0031665	Tnfaip3
0.0755269	1	8	67.3289	GO:0039536 negative regulation of RIG-I signaling pathway	http://amigo.geneontology.org/amigo/term/GO:0039536	Sec14l1
0.0755269	1	8	67.3289	GO:0051461 positive regulation of corticotropin secretion	http://amigo.geneontology.org/amigo/term/GO:0051461	Crh
0.0755269	1	7	67.3289	GO:0086023 adenylate cyclase-activating adrenergic receptor signaling pathway involved in heart process	http://amigo.geneontology.org/amigo/term/GO:0086023	Akap13
0.0755269	1	7	67.3289	GO:0097211 cellular response to gonadotropin-releasing hormone	http://amigo.geneontology.org/amigo/term/GO:0097211	Crhbp
0.0755269	1	7	67.3289	GO:1901842 negative regulation of high voltage-gated calcium channel activity	http://amigo.geneontology.org/amigo/term/GO:1901842	Gem
0.0755269	1	7	67.3289	GO:2000020 positive regulation of male gonad development	http://amigo.geneontology.org/amigo/term/GO:2000020	Nr5a1
0.0755269	1	7	67.3289	GO:2000194 regulation of female gonad development	http://amigo.geneontology.org/amigo/term/GO:2000194	Nr5a1
0.0755269	1	8	67.3289	GO:2000852 regulation of corticosterone secretion	http://amigo.geneontology.org/amigo/term/GO:2000852	Crh
0.0763304	2	93	10.7114	GO:0032273 positive regulation of protein polymerization	http://amigo.geneontology.org/amigo/term/GO:0032273	Cdc42ep3 Nav3
0.0763304	2	88	10.7114	GO:0043627 response to estrogen	http://amigo.geneontology.org/amigo/term/GO:0043627	Crhbp Crh
0.0771626	10	2283	2.13646	GO:0050790 regulation of catalytic activity	http://amigo.geneontology.org/amigo/term/GO:0050790	Ccl20 Ccl2 Angptl4 Gadd45b Tnfaip3 Fgd4 Rgs2 Ppp1r14c Akap13 Irs2
0.0775618	2	93	10.5911	GO:0046888 negative regulation of hormone secretion	http://amigo.geneontology.org/amigo/term/GO:0046888	Crhbp Crh
0.078585	5	713	3.37609	GO:0070848 response to growth factor	http://amigo.geneontology.org/amigo/term/GO:0070848	Nr3c1 Ankrd1 Tgfbr3 Ccl2 Fgfbp1
0.078585	2	94	10.4734	GO:1990868 response to chemokine	http://amigo.geneontology.org/amigo/term/GO:1990868	Ccl20 Ccl2
0.078585	2	94	10.4734	GO:1990869 cellular response to chemokine	http://amigo.geneontology.org/amigo/term/GO:1990869	Ccl20 Ccl2
0.0788969	3	277	5.67834	GO:0071216 cellular response to biotic stimulus	http://amigo.geneontology.org/amigo/term/GO:0071216	Ankrd1 Ccl2 Tnfaip3
0.0793831	1	8	58.9128	GO:0001714 endodermal cell fate specification	http://amigo.geneontology.org/amigo/term/GO:0001714	Pou5f1
0.0793831	1	8	58.9128	GO:0002634 regulation of germinal center formation	http://amigo.geneontology.org/amigo/term/GO:0002634	Tnfaip3
0.0793831	2	96	10.0277	GO:0006835 dicarboxylic acid transport	http://amigo.geneontology.org/amigo/term/GO:0006835	Slc26a2 Nr3c1
0.0793831	12	3142	1.92762	GO:0009892 negative regulation of metabolic process	http://amigo.geneontology.org/amigo/term/GO:0009892	Cpeb4 Ncoa2 Gadd45b Tnfaip3 Pou5f1 Nav3 Nr3c1 Ankrd1 Rgs2 Enc1 Crh Irs2
0.0793831	1	8	58.9128	GO:0015871 choline transport	http://amigo.geneontology.org/amigo/term/GO:0015871	Sec14l1
0.0793831	2	94	10.3583	GO:0032024 positive regulation of insulin secretion	http://amigo.geneontology.org/amigo/term/GO:0032024	Crh Irs2
0.0793831	1	8	58.9128	GO:0032277 negative regulation of gonadotropin secretion	http://amigo.geneontology.org/amigo/term/GO:0032277	Crh
0.0793831	1	8	58.9128	GO:0034139 regulation of toll-like receptor 3 signaling pathway	http://amigo.geneontology.org/amigo/term/GO:0034139	Tnfaip3
0.0793831	1	8	58.9128	GO:0034699 response to luteinizing hormone	http://amigo.geneontology.org/amigo/term/GO:0034699	Tgfbr3
0.0793831	1	8	58.9128	GO:0035747 natural killer cell chemotaxis	http://amigo.geneontology.org/amigo/term/GO:0035747	Ccl2
0.0793831	1	10	58.9128	GO:0035934 corticosterone secretion	http://amigo.geneontology.org/amigo/term/GO:0035934	Crh
0.0793831	2	98	10.0277	GO:0043502 regulation of muscle adaptation	http://amigo.geneontology.org/amigo/term/GO:0043502	Rgs2 Nr3c1
0.0793831	1	11	58.9128	GO:0044557 relaxation of smooth muscle	http://amigo.geneontology.org/amigo/term/GO:0044557	Rgs2
0.0793831	1	8	58.9128	GO:0045743 positive regulation of fibroblast growth factor receptor signaling pathway	http://amigo.geneontology.org/amigo/term/GO:0045743	Fgfbp1
0.0793831	1	8	58.9128	GO:0048242 epinephrine secretion	http://amigo.geneontology.org/amigo/term/GO:0048242	Crh
0.0793831	16	4645	1.69191	GO:0051234 establishment of localization	http://amigo.geneontology.org/amigo/term/GO:0051234	Crhbp Slc19a2 Crh Pmp2 Tnfaip3 Pou5f1 Mfge8 Ccl2 Sec14l1 Ankrd1 Rgs2 Gem Slc26a2 Irs2 Akap13 Nr3c1
0.0793831	8	1623	2.4046	GO:0051240 positive regulation of multicellular organismal process	http://amigo.geneontology.org/amigo/term/GO:0051240	Crh Ncoa2 Amigo2 Nr5a1 Ccl2 Rgs2 Nr3c1 Ccl20
0.0793831	2	97	10.2457	GO:0062207 regulation of pattern recognition receptor signaling pathway	http://amigo.geneontology.org/amigo/term/GO:0062207	Sec14l1 Tnfaip3
0.0793831	2	100	10.0277	GO:0070509 calcium ion import	http://amigo.geneontology.org/amigo/term/GO:0070509	Crh Ccl2
0.0793831	1	8	58.9128	GO:0072679 thymocyte migration	http://amigo.geneontology.org/amigo/term/GO:0072679	Ccl20
0.0793831	3	261	5.52307	GO:1901215 negative regulation of neuron death	http://amigo.geneontology.org/amigo/term/GO:1901215	Cpeb4 Ccl2 Amigo2
0.0793831	1	8	58.9128	GO:1902031 regulation of NADP metabolic process	http://amigo.geneontology.org/amigo/term/GO:1902031	Hsd11b1
0.0793831	1	8	58.9128	GO:1904179 positive regulation of adipose tissue development	http://amigo.geneontology.org/amigo/term/GO:1904179	Ncoa2
0.0793831	1	8	58.9128	GO:2000018 regulation of male gonad development	http://amigo.geneontology.org/amigo/term/GO:2000018	Nr5a1
0.0793831	1	8	58.9128	GO:2000425 regulation of apoptotic cell clearance	http://amigo.geneontology.org/amigo/term/GO:2000425	Ccl2
0.0793831	1	8	58.9128	GO:2000501 regulation of natural killer cell chemotaxis	http://amigo.geneontology.org/amigo/term/GO:2000501	Ccl2
0.0793831	1	9	58.9128	GO:2000848 positive regulation of corticosteroid hormone secretion	http://amigo.geneontology.org/amigo/term/GO:2000848	Crh
0.0796784	6	1014	2.86797	GO:2000145 regulation of cell motility	http://amigo.geneontology.org/amigo/term/GO:2000145	Ccl2 Nav3 Ccl20 Fgfbp1 Irs2 Abhd2
0.0799898	3	268	5.48026	GO:0009743 response to carbohydrate	http://amigo.geneontology.org/amigo/term/GO:0009743	Irs2 Ccl2 Crh
0.0799898	14	3937	1.78524	GO:0010556 regulation of macromolecule biosynthetic process	http://amigo.geneontology.org/amigo/term/GO:0010556	Ncoa2 Cpeb4 Pou5f1 Nr3c1 Ankrd1 Nr5a1 Gmeb1 Gmeb2 Tnfaip3 Rgs2 Irs2 Enc1 Ccl2 Ccl20
0.0799898	3	262	5.48026	GO:0048588 developmental cell growth	http://amigo.geneontology.org/amigo/term/GO:0048588	Rgs2 Akap13 Nr3c1
0.0799898	2	97	9.92215	GO:0051153 regulation of striated muscle cell differentiation	http://amigo.geneontology.org/amigo/term/GO:0051153	Rgs2 Nr3c1
0.0811338	5	739	3.27293	GO:0006954 inflammatory response	http://amigo.geneontology.org/amigo/term/GO:0006954	Ccl20 Ccl2 Tnfaip3 Crhbp Crh
0.0817591	6	1019	2.84202	GO:0007417 central nervous system development	http://amigo.geneontology.org/amigo/term/GO:0007417	B3gnt5 Amigo2 Rgs2 Dner Crh Irs2
0.081954	4	488	3.96886	GO:1903829 positive regulation of protein localization	http://amigo.geneontology.org/amigo/term/GO:1903829	Ankrd1 Ccl2 Crh Irs2
0.0823552	3	269	5.39659	GO:0019318 hexose metabolic process	http://amigo.geneontology.org/amigo/term/GO:0019318	Irs2 Ncoa2 Nr3c1
0.0831262	1	9	52.3669	GO:0002315 marginal zone B cell differentiation	http://amigo.geneontology.org/amigo/term/GO:0002315	Tnfaip3
0.0831262	5	774	3.21928	GO:0009617 response to bacterium	http://amigo.geneontology.org/amigo/term/GO:0009617	Tnfaip3 Ankrd1 Ccl2 Thbd Fkbp5
0.0831262	1	9	52.3669	GO:0014062 regulation of serotonin secretion	http://amigo.geneontology.org/amigo/term/GO:0014062	Crh
0.0831262	2	100	9.52126	GO:0015908 fatty acid transport	http://amigo.geneontology.org/amigo/term/GO:0015908	Pmp2 Irs2
0.0831262	1	9	52.3669	GO:0031946 regulation of glucocorticoid biosynthetic process	http://amigo.geneontology.org/amigo/term/GO:0031946	Nr3c1
0.0831262	1	9	52.3669	GO:0032730 positive regulation of interleukin-1 alpha production	http://amigo.geneontology.org/amigo/term/GO:0032730	Ccl20
0.0831262	2	102	9.52126	GO:0046330 positive regulation of JNK cascade	http://amigo.geneontology.org/amigo/term/GO:0046330	Gadd45b Fgd4
0.0831262	1	9	52.3669	GO:0060137 maternal process involved in parturition	http://amigo.geneontology.org/amigo/term/GO:0060137	Ccl2
0.0831262	1	9	52.3669	GO:0060297 regulation of sarcomere organization	http://amigo.geneontology.org/amigo/term/GO:0060297	Akap13
0.0831262	1	10	52.3669	GO:0060452 positive regulation of cardiac muscle contraction	http://amigo.geneontology.org/amigo/term/GO:0060452	Rgs2
0.0831262	1	9	52.3669	GO:0140212 regulation of long-chain fatty acid import into cell	http://amigo.geneontology.org/amigo/term/GO:0140212	Irs2
0.0831262	1	10	52.3669	GO:1903589 positive regulation of blood vessel endothelial cell proliferation involved in sprouting angiogenesis	http://amigo.geneontology.org/amigo/term/GO:1903589	Fgfbp1
0.0831262	2	100	9.61841	GO:1904063 negative regulation of cation transmembrane transport	http://amigo.geneontology.org/amigo/term/GO:1904063	Rgs2 Gem
0.0831262	1	9	52.3669	GO:1904783 positive regulation of NMDA glutamate receptor activity	http://amigo.geneontology.org/amigo/term/GO:1904783	Ccl2
0.0831262	1	9	52.3669	GO:1905941 positive regulation of gonad development	http://amigo.geneontology.org/amigo/term/GO:1905941	Nr5a1
0.0831262	1	9	52.3669	GO:2000192 negative regulation of fatty acid transport	http://amigo.geneontology.org/amigo/term/GO:2000192	Irs2
0.0831262	1	9	52.3669	GO:2000987 positive regulation of behavioral fear response	http://amigo.geneontology.org/amigo/term/GO:2000987	Crh
0.0831958	2	102	9.42605	GO:0001938 positive regulation of endothelial cell proliferation	http://amigo.geneontology.org/amigo/term/GO:0001938	Ccl2 Fgfbp1
0.0831958	2	103	9.42605	GO:0030593 neutrophil chemotaxis	http://amigo.geneontology.org/amigo/term/GO:0030593	Ccl20 Ccl2
0.0831958	9	2017	2.18083	GO:0071705 nitrogen compound transport	http://amigo.geneontology.org/amigo/term/GO:0071705	Crhbp Slc19a2 Crh Sec14l1 Ankrd1 Rgs2 Ccl2 Irs2 Nr3c1
0.0841532	5	760	3.19311	GO:0007420 brain development	http://amigo.geneontology.org/amigo/term/GO:0007420	B3gnt5 Amigo2 Rgs2 Crh Irs2
0.0841532	6	1040	2.78877	GO:0051050 positive regulation of transport	http://amigo.geneontology.org/amigo/term/GO:0051050	Crh Mfge8 Ccl2 Ankrd1 Irs2 Nr3c1
0.0863189	4	500	3.83953	GO:0050673 epithelial cell proliferation	http://amigo.geneontology.org/amigo/term/GO:0050673	Tnfaip3 Ccl2 Fgfbp1 Irs2
0.0865845	9	2018	2.16194	GO:0009888 tissue development	http://amigo.geneontology.org/amigo/term/GO:0009888	Nr5a1 Ncoa2 Pou5f1 Dner Ankrd1 Rgs2 Tgfbr3 Akap13 Nr3c1
0.0876707	1	10	47.1302	GO:0002118 aggressive behavior	http://amigo.geneontology.org/amigo/term/GO:0002118	Crhbp
0.0876707	2	104	9.06351	GO:0005976 polysaccharide metabolic process	http://amigo.geneontology.org/amigo/term/GO:0005976	Irs2 Mgam
0.0876707	1	10	47.1302	GO:0005984 disaccharide metabolic process	http://amigo.geneontology.org/amigo/term/GO:0005984	Mgam
0.0876707	3	286	5.086	GO:0005996 monosaccharide metabolic process	http://amigo.geneontology.org/amigo/term/GO:0005996	Irs2 Ncoa2 Nr3c1
0.0876707	1	10	47.1302	GO:0007220 Notch receptor processing	http://amigo.geneontology.org/amigo/term/GO:0007220	Dner
0.0876707	1	10	47.1302	GO:0019532 oxalate transport	http://amigo.geneontology.org/amigo/term/GO:0019532	Slc26a2
0.0876707	3	286	5.14148	GO:0030072 peptide hormone secretion	http://amigo.geneontology.org/amigo/term/GO:0030072	Crhbp Crh Irs2
0.0876707	1	10	47.1302	GO:0033684 regulation of luteinizing hormone secretion	http://amigo.geneontology.org/amigo/term/GO:0033684	Crh
0.0876707	1	10	47.1302	GO:0035871 protein K11-linked deubiquitination	http://amigo.geneontology.org/amigo/term/GO:0035871	Tnfaip3
0.0876707	1	11	47.1302	GO:0039532 negative regulation of viral-induced cytoplasmic pattern recognition receptor signaling pathway	http://amigo.geneontology.org/amigo/term/GO:0039532	Sec14l1
0.0876707	1	10	47.1302	GO:0045955 negative regulation of calcium ion-dependent exocytosis	http://amigo.geneontology.org/amigo/term/GO:0045955	Pou5f1
0.0876707	6	1064	2.74545	GO:0046903 secretion	http://amigo.geneontology.org/amigo/term/GO:0046903	Crhbp Crh Pou5f1 Ankrd1 Irs2 Nr3c1
0.0876707	6	1120	2.74279	GO:0048609 multicellular organismal reproductive process	http://amigo.geneontology.org/amigo/term/GO:0048609	Abhd2 Rgs2 Ccl2 Nr3c1 Nr5a1 Ncoa2
0.0876707	2	105	8.97719	GO:0051591 response to cAMP	http://amigo.geneontology.org/amigo/term/GO:0051591	Crhbp Thbd
0.0876707	2	106	8.97719	GO:0071901 negative regulation of protein serine/threonine kinase activity	http://amigo.geneontology.org/amigo/term/GO:0071901	Tnfaip3 Rgs2
0.0876707	1	10	47.1302	GO:1903367 positive regulation of fear response	http://amigo.geneontology.org/amigo/term/GO:1903367	Crh
0.0877114	6	1062	2.73483	GO:0040012 regulation of locomotion	http://amigo.geneontology.org/amigo/term/GO:0040012	Ccl2 Nav3 Ccl20 Fgfbp1 Irs2 Abhd2
0.089264	2	111	8.80939	GO:0009062 fatty acid catabolic process	http://amigo.geneontology.org/amigo/term/GO:0009062	Abhd2 Irs2
0.089264	2	111	8.80939	GO:0030518 intracellular steroid hormone receptor signaling pathway	http://amigo.geneontology.org/amigo/term/GO:0030518	Nr3c1 Ncoa2
0.089264	2	110	8.80939	GO:0046620 regulation of organ growth	http://amigo.geneontology.org/amigo/term/GO:0046620	Rgs2 Nr3c1
0.089264	3	286	5.0317	GO:0051924 regulation of calcium ion transport	http://amigo.geneontology.org/amigo/term/GO:0051924	Gem Crh Ccl2
0.0898009	3	293	5.01385	GO:0002790 peptide secretion	http://amigo.geneontology.org/amigo/term/GO:0002790	Crhbp Crh Irs2
0.0902402	1	11	42.8457	GO:0002676 regulation of chronic inflammatory response	http://amigo.geneontology.org/amigo/term/GO:0002676	Tnfaip3
0.0902402	2	117	8.64775	GO:0002832 negative regulation of response to biotic stimulus	http://amigo.geneontology.org/amigo/term/GO:0002832	Sec14l1 Tnfaip3
0.0902402	4	518	3.68205	GO:0008015 blood circulation	http://amigo.geneontology.org/amigo/term/GO:0008015	Hsd11b2 Crh Rgs2 Nr3c1
0.0902402	1	11	42.8457	GO:0031943 regulation of glucocorticoid metabolic process	http://amigo.geneontology.org/amigo/term/GO:0031943	Nr3c1
0.0902402	1	12	42.8457	GO:0032000 positive regulation of fatty acid beta-oxidation	http://amigo.geneontology.org/amigo/term/GO:0032000	Irs2
0.0902402	6	1137	2.70087	GO:0032504 multicellular organism reproduction	http://amigo.geneontology.org/amigo/term/GO:0032504	Abhd2 Rgs2 Ccl2 Nr3c1 Nr5a1 Ncoa2
0.0902402	2	111	8.64775	GO:0032526 response to retinoic acid	http://amigo.geneontology.org/amigo/term/GO:0032526	Pou5f1 Ccl2
0.0902402	1	11	42.8457	GO:0033327 Leydig cell differentiation	http://amigo.geneontology.org/amigo/term/GO:0033327	Nr5a1
0.0902402	3	301	4.92651	GO:0033500 carbohydrate homeostasis	http://amigo.geneontology.org/amigo/term/GO:0033500	Ccl2 Irs2 Crh
0.0902402	1	11	42.8457	GO:0034115 negative regulation of heterotypic cell-cell adhesion	http://amigo.geneontology.org/amigo/term/GO:0034115	Tnfaip3
0.0902402	1	11	42.8457	GO:0034351 negative regulation of glial cell apoptotic process	http://amigo.geneontology.org/amigo/term/GO:0034351	Ccl2
0.0902402	2	110	8.72782	GO:0034766 negative regulation of ion transmembrane transport	http://amigo.geneontology.org/amigo/term/GO:0034766	Rgs2 Gem
0.0902402	3	301	4.92651	GO:0042593 glucose homeostasis	http://amigo.geneontology.org/amigo/term/GO:0042593	Ccl2 Irs2 Crh
0.0902402	2	115	8.56913	GO:0043255 regulation of carbohydrate biosynthetic process	http://amigo.geneontology.org/amigo/term/GO:0043255	Irs2 Nr3c1
0.0902402	1	11	42.8457	GO:0043615 astrocyte cell migration	http://amigo.geneontology.org/amigo/term/GO:0043615	Ccl2
0.0902402	1	11	42.8457	GO:0045117 azole transmembrane transport	http://amigo.geneontology.org/amigo/term/GO:0045117	Slc19a2
0.0902402	1	11	42.8457	GO:0045924 regulation of female receptivity	http://amigo.geneontology.org/amigo/term/GO:0045924	Ncoa2
0.0902402	1	11	42.8457	GO:0048241 epinephrine transport	http://amigo.geneontology.org/amigo/term/GO:0048241	Crh
0.0902402	2	112	8.64775	GO:0050764 regulation of phagocytosis	http://amigo.geneontology.org/amigo/term/GO:0050764	Mfge8 Ccl2
0.0902402	1	12	42.8457	GO:0070091 glucagon secretion	http://amigo.geneontology.org/amigo/term/GO:0070091	Crh
0.0902402	1	12	42.8457	GO:0070092 regulation of glucagon secretion	http://amigo.geneontology.org/amigo/term/GO:0070092	Crh
0.0902402	1	12	42.8457	GO:0070586 cell-cell adhesion involved in gastrulation	http://amigo.geneontology.org/amigo/term/GO:0070586	Tnfaip3
0.0902402	1	11	42.8457	GO:0070587 regulation of cell-cell adhesion involved in gastrulation	http://amigo.geneontology.org/amigo/term/GO:0070587	Tnfaip3
0.0902402	2	112	8.64775	GO:0072676 lymphocyte migration	http://amigo.geneontology.org/amigo/term/GO:0072676	Ccl20 Ccl2
0.0902531	2	119	8.49193	GO:0032612 interleukin-1 production	http://amigo.geneontology.org/amigo/term/GO:0032612	Tnfaip3 Ccl20
0.0902531	2	119	8.49193	GO:0032652 regulation of interleukin-1 production	http://amigo.geneontology.org/amigo/term/GO:0032652	Tnfaip3 Ccl20
0.0903832	11	2913	1.91092	GO:0010605 negative regulation of macromolecule metabolic process	http://amigo.geneontology.org/amigo/term/GO:0010605	Cpeb4 Ncoa2 Gadd45b Tnfaip3 Pou5f1 Nav3 Nr3c1 Ankrd1 Rgs2 Enc1 Crh
0.0903832	6	1090	2.67279	GO:0051270 regulation of cellular component movement	http://amigo.geneontology.org/amigo/term/GO:0051270	Ccl2 Nav3 Ccl20 Fgfbp1 Irs2 Abhd2
0.0908115	3	301	4.87554	GO:0030336 negative regulation of cell migration	http://amigo.geneontology.org/amigo/term/GO:0030336	Nav3 Abhd2 Ccl2
0.0910197	2	115	8.41611	GO:0044070 regulation of anion transport	http://amigo.geneontology.org/amigo/term/GO:0044070	Rgs2 Nr3c1
0.0912495	3	300	4.85879	GO:0050708 regulation of protein secretion	http://amigo.geneontology.org/amigo/term/GO:0050708	Ankrd1 Crh Irs2
0.0937139	4	541	3.57047	GO:0001525 angiogenesis	http://amigo.geneontology.org/amigo/term/GO:0001525	Angptl4 Mfge8 Fgfbp1 Ccl2
0.0937139	1	12	39.2752	GO:0009313 oligosaccharide catabolic process	http://amigo.geneontology.org/amigo/term/GO:0009313	Mgam
0.0937139	4	539	3.60461	GO:0009611 response to wounding	http://amigo.geneontology.org/amigo/term/GO:0009611	Ccl2 Thbd Abhd2 Tnfaip3
0.0937139	1	12	39.2752	GO:0015911 long-chain fatty acid import across plasma membrane	http://amigo.geneontology.org/amigo/term/GO:0015911	Irs2
0.0937139	4	541	3.58405	GO:0031667 response to nutrient levels	http://amigo.geneontology.org/amigo/term/GO:0031667	Hsd11b2 Ccl2 Cpeb4 Angptl4
0.0937139	2	119	8.1259	GO:0032368 regulation of lipid transport	http://amigo.geneontology.org/amigo/term/GO:0032368	Crh Irs2
0.0937139	1	12	39.2752	GO:0034650 cortisol metabolic process	http://amigo.geneontology.org/amigo/term/GO:0034650	Hsd11b2
0.0937139	1	12	39.2752	GO:0043471 regulation of cellular carbohydrate catabolic process	http://amigo.geneontology.org/amigo/term/GO:0043471	Hsd11b1
0.0937139	3	308	4.74465	GO:0046883 regulation of hormone secretion	http://amigo.geneontology.org/amigo/term/GO:0046883	Crhbp Crh Irs2
0.0937139	1	12	39.2752	GO:0048149 behavioral response to ethanol	http://amigo.geneontology.org/amigo/term/GO:0048149	Crhbp
0.0937139	5	810	2.9943	GO:0060322 head development	http://amigo.geneontology.org/amigo/term/GO:0060322	B3gnt5 Amigo2 Rgs2 Crh Irs2
0.0937139	1	12	39.2752	GO:0061052 negative regulation of cell growth involved in cardiac muscle cell development	http://amigo.geneontology.org/amigo/term/GO:0061052	Rgs2
0.0937139	1	13	39.2752	GO:0071318 cellular response to ATP	http://amigo.geneontology.org/amigo/term/GO:0071318	Ccl2
0.0937139	1	12	39.2752	GO:0072683 T cell extravasation	http://amigo.geneontology.org/amigo/term/GO:0072683	Ccl2
0.0937139	1	12	39.2752	GO:1903960 negative regulation of anion transmembrane transport	http://amigo.geneontology.org/amigo/term/GO:1903960	Rgs2
0.0937139	1	13	39.2752	GO:1904177 regulation of adipose tissue development	http://amigo.geneontology.org/amigo/term/GO:1904177	Ncoa2
0.0937139	1	13	39.2752	GO:2000402 negative regulation of lymphocyte migration	http://amigo.geneontology.org/amigo/term/GO:2000402	Ccl2
0.0937139	1	13	39.2752	GO:2000833 positive regulation of steroid hormone secretion	http://amigo.geneontology.org/amigo/term/GO:2000833	Crh
0.0948218	2	122	8.05645	GO:0043200 response to amino acid	http://amigo.geneontology.org/amigo/term/GO:0043200	Cpeb4 Ccl2
0.0962108	4	550	3.53698	GO:0051223 regulation of protein transport	http://amigo.geneontology.org/amigo/term/GO:0051223	Ankrd1 Ccl2 Crh Irs2
0.0962798	3	310	4.68181	GO:0019932 second-messenger-mediated signaling	http://amigo.geneontology.org/amigo/term/GO:0019932	Ccl20 Nr5a1 Crh
0.096703	2	119	7.92105	GO:0003073 regulation of systemic arterial blood pressure	http://amigo.geneontology.org/amigo/term/GO:0003073	Hsd11b2 Crh
0.096703	2	121	7.92105	GO:0043279 response to alkaloid	http://amigo.geneontology.org/amigo/term/GO:0043279	Crh Crhbp
0.096703	3	309	4.66636	GO:0046942 carboxylic acid transport	http://amigo.geneontology.org/amigo/term/GO:0046942	Rgs2 Slc26a2 Nr3c1
0.096703	2	123	7.92105	GO:0071675 regulation of mononuclear cell migration	http://amigo.geneontology.org/amigo/term/GO:0071675	Ccl2 Ccl20
0.0971552	2	122	7.79012	GO:0001776 leukocyte homeostasis	http://amigo.geneontology.org/amigo/term/GO:0001776	Tnfaip3 Ccl2
0.0971552	1	13	36.254	GO:0015816 glycine transport	http://amigo.geneontology.org/amigo/term/GO:0015816	Rgs2
0.0971552	3	316	4.63576	GO:0015833 peptide transport	http://amigo.geneontology.org/amigo/term/GO:0015833	Crhbp Crh Irs2
0.0971552	1	13	36.254	GO:0035865 cellular response to potassium ion	http://amigo.geneontology.org/amigo/term/GO:0035865	Crhbp
0.0971552	1	13	36.254	GO:0036005 response to macrophage colony-stimulating factor	http://amigo.geneontology.org/amigo/term/GO:0036005	Ccl2
0.0971552	1	13	36.254	GO:0036006 cellular response to macrophage colony-stimulating factor stimulus	http://amigo.geneontology.org/amigo/term/GO:0036006	Ccl2
0.0971552	2	125	7.79012	GO:0043500 muscle adaptation	http://amigo.geneontology.org/amigo/term/GO:0043500	Rgs2 Nr3c1
0.0971552	1	14	36.254	GO:0045815 epigenetic maintenance of chromatin in transcription-competent conformation	http://amigo.geneontology.org/amigo/term/GO:0045815	Nr3c1
0.0971552	1	15	36.254	GO:0070431 nucleotide-binding oligomerization domain containing 2 signaling pathway	http://amigo.geneontology.org/amigo/term/GO:0070431	Tnfaip3
0.0971552	2	122	7.85504	GO:0071346 cellular response to interferon-gamma	http://amigo.geneontology.org/amigo/term/GO:0071346	Ccl20 Ccl2
0.0971552	1	13	36.254	GO:1905939 regulation of gonad development	http://amigo.geneontology.org/amigo/term/GO:1905939	Nr5a1
0.0971552	3	316	4.63576	GO:2000146 negative regulation of cell motility	http://amigo.geneontology.org/amigo/term/GO:2000146	Nav3 Abhd2 Ccl2
0.0971552	1	13	36.254	GO:2000822 regulation of behavioral fear response	http://amigo.geneontology.org/amigo/term/GO:2000822	Crh
0.0971552	1	14	36.254	GO:2000849 regulation of glucocorticoid secretion	http://amigo.geneontology.org/amigo/term/GO:2000849	Crh
0.0978491	1	14	33.6645	GO:0001820 serotonin secretion	http://amigo.geneontology.org/amigo/term/GO:0001820	Crh
0.0978491	6	1139	2.54988	GO:0001932 regulation of protein phosphorylation	http://amigo.geneontology.org/amigo/term/GO:0001932	Gadd45b Tnfaip3 Crh Akap13 Rgs2 Fgd4
0.0978491	1	14	33.6645	GO:0001977 renal system process involved in regulation of blood volume	http://amigo.geneontology.org/amigo/term/GO:0001977	Hsd11b2
0.0978491	1	14	33.6645	GO:0002467 germinal center formation	http://amigo.geneontology.org/amigo/term/GO:0002467	Tnfaip3
0.0978491	15	4491	1.63836	GO:0006810 transport	http://amigo.geneontology.org/amigo/term/GO:0006810	Crhbp Slc19a2 Crh Pmp2 Pou5f1 Mfge8 Ccl2 Sec14l1 Ankrd1 Rgs2 Gem Slc26a2 Irs2 Akap13 Nr3c1
0.0978491	2	129	7.60165	GO:0007266 Rho protein signal transduction	http://amigo.geneontology.org/amigo/term/GO:0007266	Cdc42ep3 Akap13
0.0978491	1	14	33.6645	GO:0007567 parturition	http://amigo.geneontology.org/amigo/term/GO:0007567	Ccl2
0.0978491	1	14	33.6645	GO:0008212 mineralocorticoid metabolic process	http://amigo.geneontology.org/amigo/term/GO:0008212	Hsd11b1
0.0978491	4	558	3.47184	GO:0030335 positive regulation of cell migration	http://amigo.geneontology.org/amigo/term/GO:0030335	Ccl2 Ccl20 Fgfbp1 Irs2
0.0978491	1	15	33.6645	GO:0031272 regulation of pseudopodium assembly	http://amigo.geneontology.org/amigo/term/GO:0031272	Cdc42ep3
0.0978491	1	15	33.6645	GO:0031274 positive regulation of pseudopodium assembly	http://amigo.geneontology.org/amigo/term/GO:0031274	Cdc42ep3
0.0978491	1	14	33.6645	GO:0032275 luteinizing hormone secretion	http://amigo.geneontology.org/amigo/term/GO:0032275	Crh
0.0978491	1	15	33.6645	GO:0032610 interleukin-1 alpha production	http://amigo.geneontology.org/amigo/term/GO:0032610	Ccl20
0.0978491	1	15	33.6645	GO:0032650 regulation of interleukin-1 alpha production	http://amigo.geneontology.org/amigo/term/GO:0032650	Ccl20
0.0978491	1	14	33.6645	GO:0034350 regulation of glial cell apoptotic process	http://amigo.geneontology.org/amigo/term/GO:0034350	Ccl2
0.0978491	1	16	33.6645	GO:0035933 glucocorticoid secretion	http://amigo.geneontology.org/amigo/term/GO:0035933	Crh
0.0978491	7	1489	2.33153	GO:0043207 response to external biotic stimulus	http://amigo.geneontology.org/amigo/term/GO:0043207	Sec14l1 Ccl20 Ccl2 Tnfaip3 Ankrd1 Thbd Fkbp5
0.0978491	3	321	4.50289	GO:0043270 positive regulation of ion transport	http://amigo.geneontology.org/amigo/term/GO:0043270	Ccl2 Crh Nr3c1
0.0978491	2	125	7.60165	GO:0043406 positive regulation of MAP kinase activity	http://amigo.geneontology.org/amigo/term/GO:0043406	Akap13 Fgd4
0.0978491	1	14	33.6645	GO:0043517 positive regulation of DNA damage response signal transduction by p53 class mediator	http://amigo.geneontology.org/amigo/term/GO:0043517	Ankrd1
0.0978491	1	15	33.6645	GO:0045989 positive regulation of striated muscle contraction	http://amigo.geneontology.org/amigo/term/GO:0045989	Rgs2
0.0978491	2	133	7.54084	GO:0050864 regulation of B cell activation	http://amigo.geneontology.org/amigo/term/GO:0050864	Tnfaip3 Irs2
0.0978491	6	1150	2.54071	GO:0051130 positive regulation of cellular component organization	http://amigo.geneontology.org/amigo/term/GO:0051130	Cdc42ep3 Amigo2 Nav3 Rgs2 Enc1 Ankrd1
0.0978491	3	320	4.57575	GO:0051271 negative regulation of cellular component movement	http://amigo.geneontology.org/amigo/term/GO:0051271	Nav3 Abhd2 Ccl2
0.0978491	7	1485	2.33814	GO:0051707 response to other organism	http://amigo.geneontology.org/amigo/term/GO:0051707	Sec14l1 Ccl20 Ccl2 Tnfaip3 Ankrd1 Thbd Fkbp5
0.0978491	1	14	33.6645	GO:0060180 female mating behavior	http://amigo.geneontology.org/amigo/term/GO:0060180	Ncoa2
0.0978491	2	129	7.54084	GO:0061041 regulation of wound healing	http://amigo.geneontology.org/amigo/term/GO:0061041	Ccl2 Thbd
0.0978491	1	16	33.6645	GO:0070423 nucleotide-binding oligomerization domain containing signaling pathway	http://amigo.geneontology.org/amigo/term/GO:0070423	Tnfaip3
0.0978491	2	127	7.60165	GO:0071621 granulocyte chemotaxis	http://amigo.geneontology.org/amigo/term/GO:0071621	Ccl20 Ccl2
0.0978491	1	15	33.6645	GO:0072531 pyrimidine-containing compound transmembrane transport	http://amigo.geneontology.org/amigo/term/GO:0072531	Slc19a2
0.0978491	2	129	7.60165	GO:0090277 positive regulation of peptide hormone secretion	http://amigo.geneontology.org/amigo/term/GO:0090277	Crh Irs2
0.0978491	1	14	33.6645	GO:1901841 regulation of high voltage-gated calcium channel activity	http://amigo.geneontology.org/amigo/term/GO:1901841	Gem
0.0978491	1	14	33.6645	GO:1903365 regulation of fear response	http://amigo.geneontology.org/amigo/term/GO:1903365	Crh
0.0978491	2	129	7.66345	GO:1990266 neutrophil migration	http://amigo.geneontology.org/amigo/term/GO:1990266	Ccl20 Ccl2
0.0978491	1	14	33.6645	GO:2000288 positive regulation of myoblast proliferation	http://amigo.geneontology.org/amigo/term/GO:2000288	Fgfbp1
0.0978491	1	14	33.6645	GO:2000347 positive regulation of hepatocyte proliferation	http://amigo.geneontology.org/amigo/term/GO:2000347	Tnfaip3
0.0983062	5	851	2.85984	GO:0071345 cellular response to cytokine stimulus	http://amigo.geneontology.org/amigo/term/GO:0071345	Ccl20 Ccl2 Crhbp Ankrd1 Pou5f1
0.0985578	14	4209	1.66959	GO:0009889 regulation of biosynthetic process	http://amigo.geneontology.org/amigo/term/GO:0009889	Ncoa2 Cpeb4 Pou5f1 Nr3c1 Ankrd1 Nr5a1 Gmeb1 Gmeb2 Tnfaip3 Rgs2 Ccl2 Irs2 Enc1 Ccl20
0.0996303	3	329	4.43231	GO:0022604 regulation of cell morphogenesis	http://amigo.geneontology.org/amigo/term/GO:0022604	Cdc42ep3 Fgd4 Ccl2
0.100104	2	133	7.3641	GO:0002793 positive regulation of peptide secretion	http://amigo.geneontology.org/amigo/term/GO:0002793	Crh Irs2
0.100161	4	576	3.37247	GO:0009991 response to extracellular stimulus	http://amigo.geneontology.org/amigo/term/GO:0009991	Hsd11b2 Ccl2 Cpeb4 Angptl4
0.100553	4	579	3.36645	GO:0070201 regulation of establishment of protein localization	http://amigo.geneontology.org/amigo/term/GO:0070201	Ankrd1 Ccl2 Crh Irs2
0.101757	10	2655	1.91043	GO:0031324 negative regulation of cellular metabolic process	http://amigo.geneontology.org/amigo/term/GO:0031324	Cpeb4 Ncoa2 Gadd45b Tnfaip3 Pou5f1 Nr3c1 Ankrd1 Rgs2 Enc1 Irs2
0.102017	1	15	31.4202	GO:0001553 luteinization	http://amigo.geneontology.org/amigo/term/GO:0001553	Nr5a1
0.102017	1	15	31.4202	GO:0001711 endodermal cell fate commitment	http://amigo.geneontology.org/amigo/term/GO:0001711	Pou5f1
0.102017	1	15	31.4202	GO:0014049 positive regulation of glutamate secretion	http://amigo.geneontology.org/amigo/term/GO:0014049	Nr3c1
0.102017	1	15	31.4202	GO:0030238 male sex determination	http://amigo.geneontology.org/amigo/term/GO:0030238	Nr5a1
0.102017	1	15	31.4202	GO:0032276 regulation of gonadotropin secretion	http://amigo.geneontology.org/amigo/term/GO:0032276	Crh
0.102017	1	17	31.4202	GO:0035872 nucleotide-binding domain leucine rich repeat containing receptor signaling pathway	http://amigo.geneontology.org/amigo/term/GO:0035872	Tnfaip3
0.102017	1	15	31.4202	GO:0045725 positive regulation of glycogen biosynthetic process	http://amigo.geneontology.org/amigo/term/GO:0045725	Irs2
0.102017	1	16	31.4202	GO:0051004 regulation of lipoprotein lipase activity	http://amigo.geneontology.org/amigo/term/GO:0051004	Angptl4
0.103195	3	340	4.32387	GO:0001933 negative regulation of protein phosphorylation	http://amigo.geneontology.org/amigo/term/GO:0001933	Gadd45b Tnfaip3 Rgs2
0.103195	7	1528	2.27055	GO:0009607 response to biotic stimulus	http://amigo.geneontology.org/amigo/term/GO:0009607	Sec14l1 Ccl20 Ccl2 Tnfaip3 Ankrd1 Thbd Fkbp5
0.103195	2	136	7.14094	GO:0032874 positive regulation of stress-activated MAPK cascade	http://amigo.geneontology.org/amigo/term/GO:0032874	Gadd45b Fgd4
0.103195	4	584	3.31903	GO:2000147 positive regulation of cell motility	http://amigo.geneontology.org/amigo/term/GO:2000147	Ccl2 Ccl20 Fgfbp1 Irs2
0.10378	4	585	3.30738	GO:0043065 positive regulation of apoptotic process	http://amigo.geneontology.org/amigo/term/GO:0043065	Gadd45b Ankrd1 Nr3c1 Ccl2
0.104379	2	140	6.98226	GO:0001101 response to acid chemical	http://amigo.geneontology.org/amigo/term/GO:0001101	Cpeb4 Ccl2
0.104379	1	16	29.4564	GO:0002903 negative regulation of B cell apoptotic process	http://amigo.geneontology.org/amigo/term/GO:0002903	Irs2
0.104379	7	1598	2.25812	GO:0010558 negative regulation of macromolecule biosynthetic process	http://amigo.geneontology.org/amigo/term/GO:0010558	Cpeb4 Ncoa2 Pou5f1 Nr3c1 Ankrd1 Rgs2 Enc1
0.104379	6	1201	2.4654	GO:0010628 positive regulation of gene expression	http://amigo.geneontology.org/amigo/term/GO:0010628	Pou5f1 Nr5a1 Ccl2 Crh Nr3c1 Ccl20
0.104379	1	19	29.4564	GO:0010958 regulation of amino acid import across plasma membrane	http://amigo.geneontology.org/amigo/term/GO:0010958	Rgs2
0.104379	1	16	29.4564	GO:0023035 CD40 signaling pathway	http://amigo.geneontology.org/amigo/term/GO:0023035	Tnfaip3
0.104379	1	18	29.4564	GO:0039535 regulation of RIG-I signaling pathway	http://amigo.geneontology.org/amigo/term/GO:0039535	Sec14l1
0.104379	1	16	29.4564	GO:0042711 maternal behavior	http://amigo.geneontology.org/amigo/term/GO:0042711	Nr3c1
0.104379	2	140	6.98226	GO:0043467 regulation of generation of precursor metabolites and energy	http://amigo.geneontology.org/amigo/term/GO:0043467	Irs2 Hsd11b1
0.104379	1	18	29.4564	GO:0045986 negative regulation of smooth muscle contraction	http://amigo.geneontology.org/amigo/term/GO:0045986	Rgs2
0.104379	10	2651	1.88596	GO:0050793 regulation of developmental process	http://amigo.geneontology.org/amigo/term/GO:0050793	Cdc42ep3 Ncoa2 Amigo2 Rgs2 Nr5a1 Pou5f1 Tnfaip3 Ccl2 Fgd4 Nr3c1
0.104379	1	16	29.4564	GO:0055119 relaxation of cardiac muscle	http://amigo.geneontology.org/amigo/term/GO:0055119	Rgs2
0.104379	1	17	29.4564	GO:0061051 positive regulation of cell growth involved in cardiac muscle cell development	http://amigo.geneontology.org/amigo/term/GO:0061051	Nr3c1
0.104379	2	138	7.03436	GO:0070304 positive regulation of stress-activated protein kinase signaling cascade	http://amigo.geneontology.org/amigo/term/GO:0070304	Gadd45b Fgd4
0.104379	1	16	29.4564	GO:0070875 positive regulation of glycogen metabolic process	http://amigo.geneontology.org/amigo/term/GO:0070875	Irs2
0.104379	1	16	29.4564	GO:1902001 fatty acid transmembrane transport	http://amigo.geneontology.org/amigo/term/GO:1902001	Irs2
0.104379	1	16	29.4564	GO:1902358 sulfate transmembrane transport	http://amigo.geneontology.org/amigo/term/GO:1902358	Slc26a2
0.104379	1	17	29.4564	GO:1903587 regulation of blood vessel endothelial cell proliferation involved in sprouting angiogenesis	http://amigo.geneontology.org/amigo/term/GO:1903587	Fgfbp1
0.104379	1	19	29.4564	GO:1903789 regulation of amino acid transmembrane transport	http://amigo.geneontology.org/amigo/term/GO:1903789	Rgs2
0.1052	2	140	6.93092	GO:0072329 monocarboxylic acid catabolic process	http://amigo.geneontology.org/amigo/term/GO:0072329	Abhd2 Irs2
0.105232	4	595	3.25597	GO:0043068 positive regulation of programmed cell death	http://amigo.geneontology.org/amigo/term/GO:0043068	Gadd45b Ankrd1 Nr3c1 Ccl2
0.1062	4	598	3.24477	GO:0051272 positive regulation of cellular component movement	http://amigo.geneontology.org/amigo/term/GO:0051272	Ccl2 Ccl20 Fgfbp1 Irs2
0.107578	3	349	4.18316	GO:0040013 negative regulation of locomotion	http://amigo.geneontology.org/amigo/term/GO:0040013	Nav3 Abhd2 Ccl2
0.107578	3	351	4.18316	GO:0071496 cellular response to external stimulus	http://amigo.geneontology.org/amigo/term/GO:0071496	Ankrd1 Cpeb4 Angptl4
0.108218	1	17	27.7237	GO:0001710 mesodermal cell fate commitment	http://amigo.geneontology.org/amigo/term/GO:0001710	Pou5f1
0.108218	1	17	27.7237	GO:0006098 pentose-phosphate shunt	http://amigo.geneontology.org/amigo/term/GO:0006098	Hsd11b1
0.108218	1	17	27.7237	GO:0008272 sulfate transport	http://amigo.geneontology.org/amigo/term/GO:0008272	Slc26a2
0.108218	3	349	4.15855	GO:0016042 lipid catabolic process	http://amigo.geneontology.org/amigo/term/GO:0016042	Hsd11b1 Abhd2 Irs2
0.108218	1	18	27.7237	GO:0031269 pseudopodium assembly	http://amigo.geneontology.org/amigo/term/GO:0031269	Cdc42ep3
0.108218	4	602	3.21708	GO:0040017 positive regulation of locomotion	http://amigo.geneontology.org/amigo/term/GO:0040017	Ccl2 Ccl20 Fgfbp1 Irs2
0.108218	3	353	4.14635	GO:0042886 amide transport	http://amigo.geneontology.org/amigo/term/GO:0042886	Crhbp Crh Irs2
0.108218	1	17	27.7237	GO:0060746 parental behavior	http://amigo.geneontology.org/amigo/term/GO:0060746	Nr3c1
0.108218	1	17	27.7237	GO:0071391 cellular response to estrogen stimulus	http://amigo.geneontology.org/amigo/term/GO:0071391	Crhbp
0.108218	1	19	27.7237	GO:0071676 negative regulation of mononuclear cell migration	http://amigo.geneontology.org/amigo/term/GO:0071676	Ccl2
0.108405	15	4756	1.59009	GO:0009059 macromolecule biosynthetic process	http://amigo.geneontology.org/amigo/term/GO:0009059	Ncoa2 Cpeb4 Pou5f1 Nr3c1 Ankrd1 Nr5a1 Gmeb1 Gmeb2 Tnfaip3 B3gnt5 Rgs2 Irs2 Enc1 Ccl2 Ccl20
0.109351	7	1533	2.21269	GO:0016477 cell migration	http://amigo.geneontology.org/amigo/term/GO:0016477	Tnfaip3 Ccl20 Ccl2 Nav3 Fgfbp1 Irs2 Abhd2
0.111807	1	19	26.1835	GO:0002689 negative regulation of leukocyte chemotaxis	http://amigo.geneontology.org/amigo/term/GO:0002689	Ccl2
0.111807	2	144	6.59164	GO:0007189 adenylate cyclase-activating G protein-coupled receptor signaling pathway	http://amigo.geneontology.org/amigo/term/GO:0007189	Mc2r Akap13
0.111807	7	1534	2.19795	GO:0007267 cell-cell signaling	http://amigo.geneontology.org/amigo/term/GO:0007267	Tnfaip3 Crhbp Fgfbp1 Crh Ccl2 Irs2 Nr3c1
0.111807	1	18	26.1835	GO:0009251 glucan catabolic process	http://amigo.geneontology.org/amigo/term/GO:0009251	Mgam
0.111807	1	18	26.1835	GO:0014061 regulation of norepinephrine secretion	http://amigo.geneontology.org/amigo/term/GO:0014061	Crh
0.111807	1	19	26.1835	GO:0031268 pseudopodium organization	http://amigo.geneontology.org/amigo/term/GO:0031268	Cdc42ep3
0.111807	1	20	26.1835	GO:0032495 response to muramyl dipeptide	http://amigo.geneontology.org/amigo/term/GO:0032495	Tnfaip3
0.111807	1	18	26.1835	GO:0033604 negative regulation of catecholamine secretion	http://amigo.geneontology.org/amigo/term/GO:0033604	Crh
0.111807	1	18	26.1835	GO:0035864 response to potassium ion	http://amigo.geneontology.org/amigo/term/GO:0035864	Crhbp
0.111807	2	147	6.59164	GO:0046328 regulation of JNK cascade	http://amigo.geneontology.org/amigo/term/GO:0046328	Gadd45b Fgd4
0.111807	2	147	6.54587	GO:0051928 positive regulation of calcium ion transport	http://amigo.geneontology.org/amigo/term/GO:0051928	Crh Ccl2
0.111807	1	19	26.1835	GO:0090050 positive regulation of cell migration involved in sprouting angiogenesis	http://amigo.geneontology.org/amigo/term/GO:0090050	Fgfbp1
0.112627	2	146	6.50072	GO:0032355 response to estradiol	http://amigo.geneontology.org/amigo/term/GO:0032355	Crhbp Ccl2
0.112627	2	148	6.50072	GO:0051147 regulation of muscle cell differentiation	http://amigo.geneontology.org/amigo/term/GO:0051147	Rgs2 Nr3c1
0.113757	1	20	24.8054	GO:0002693 positive regulation of cellular extravasation	http://amigo.geneontology.org/amigo/term/GO:0002693	Ccl2
0.113757	3	366	4.0054	GO:0006417 regulation of translation	http://amigo.geneontology.org/amigo/term/GO:0006417	Cpeb4 Rgs2 Enc1
0.113757	1	19	24.8054	GO:0006740 NADPH regeneration	http://amigo.geneontology.org/amigo/term/GO:0006740	Hsd11b1
0.113757	1	19	24.8054	GO:0007398 ectoderm development	http://amigo.geneontology.org/amigo/term/GO:0007398	Pou5f1
0.113757	2	156	6.41228	GO:0010212 response to ionizing radiation	http://amigo.geneontology.org/amigo/term/GO:0010212	Ccl2 Thbd
0.113757	2	147	6.41228	GO:0022612 gland morphogenesis	http://amigo.geneontology.org/amigo/term/GO:0022612	Tnfaip3 Nr3c1
0.113757	1	20	24.8054	GO:0032274 gonadotropin secretion	http://amigo.geneontology.org/amigo/term/GO:0032274	Crh
0.113757	2	151	6.41228	GO:0034341 response to interferon-gamma	http://amigo.geneontology.org/amigo/term/GO:0034341	Ccl20 Ccl2
0.113757	1	19	24.8054	GO:0034349 glial cell apoptotic process	http://amigo.geneontology.org/amigo/term/GO:0034349	Ccl2
0.113757	5	905	2.64777	GO:0035239 tube morphogenesis	http://amigo.geneontology.org/amigo/term/GO:0035239	Angptl4 Mfge8 Fgfbp1 Nr3c1 Ccl2
0.113757	1	20	24.8054	GO:0035584 calcium-mediated signaling using intracellular calcium source	http://amigo.geneontology.org/amigo/term/GO:0035584	Ccl20
0.113757	1	19	24.8054	GO:0035641 locomotory exploration behavior	http://amigo.geneontology.org/amigo/term/GO:0035641	Crh
0.113757	1	21	24.8054	GO:0039531 regulation of viral-induced cytoplasmic pattern recognition receptor signaling pathway	http://amigo.geneontology.org/amigo/term/GO:0039531	Sec14l1
0.113757	1	19	24.8054	GO:0044539 long-chain fatty acid import into cell	http://amigo.geneontology.org/amigo/term/GO:0044539	Irs2
0.113757	1	19	24.8054	GO:0045472 response to ether	http://amigo.geneontology.org/amigo/term/GO:0045472	Crh
0.113757	3	369	3.97165	GO:0046879 hormone secretion	http://amigo.geneontology.org/amigo/term/GO:0046879	Crhbp Crh Irs2
0.113757	1	19	24.8054	GO:0048243 norepinephrine secretion	http://amigo.geneontology.org/amigo/term/GO:0048243	Crh
0.113757	1	20	24.8054	GO:0061469 regulation of type B pancreatic cell proliferation	http://amigo.geneontology.org/amigo/term/GO:0061469	Irs2
0.113757	3	367	4.01678	GO:0062012 regulation of small molecule metabolic process	http://amigo.geneontology.org/amigo/term/GO:0062012	Irs2 Ncoa2 Nr3c1
0.113757	2	152	6.41228	GO:1903825 organic acid transmembrane transport	http://amigo.geneontology.org/amigo/term/GO:1903825	Rgs2 Irs2
0.113757	2	151	6.4562	GO:1905039 carboxylic acid transmembrane transport	http://amigo.geneontology.org/amigo/term/GO:1905039	Rgs2 Irs2
0.114353	2	151	6.32621	GO:0010634 positive regulation of epithelial cell migration	http://amigo.geneontology.org/amigo/term/GO:0010634	Fgfbp1 Irs2
0.114551	7	1662	2.16335	GO:0031327 negative regulation of cellular biosynthetic process	http://amigo.geneontology.org/amigo/term/GO:0031327	Cpeb4 Ncoa2 Pou5f1 Nr3c1 Ankrd1 Rgs2 Enc1
0.115394	2	153	6.28403	GO:0016052 carbohydrate catabolic process	http://amigo.geneontology.org/amigo/term/GO:0016052	Hsd11b1 Mgam
0.116611	2	157	6.24241	GO:0097530 granulocyte migration	http://amigo.geneontology.org/amigo/term/GO:0097530	Ccl20 Ccl2
0.117293	1	21	23.5651	GO:0035461 vitamin transmembrane transport	http://amigo.geneontology.org/amigo/term/GO:0035461	Slc19a2
0.117293	4	634	3.05544	GO:0044057 regulation of system process	http://amigo.geneontology.org/amigo/term/GO:0044057	Crhbp Crh Rgs2 Nr3c1
0.117293	1	21	23.5651	GO:0046321 positive regulation of fatty acid oxidation	http://amigo.geneontology.org/amigo/term/GO:0046321	Irs2
0.117293	1	20	23.5651	GO:0051956 negative regulation of amino acid transport	http://amigo.geneontology.org/amigo/term/GO:0051956	Rgs2
0.117293	1	20	23.5651	GO:0090030 regulation of steroid hormone biosynthetic process	http://amigo.geneontology.org/amigo/term/GO:0090030	Nr3c1
0.117293	1	20	23.5651	GO:0140354 lipid import into cell	http://amigo.geneontology.org/amigo/term/GO:0140354	Irs2
0.117293	3	388	3.90582	GO:1902903 regulation of supramolecular fiber organization	http://amigo.geneontology.org/amigo/term/GO:1902903	Cdc42ep3 Nav3 Akap13
0.117293	1	20	23.5651	GO:2000291 regulation of myoblast proliferation	http://amigo.geneontology.org/amigo/term/GO:2000291	Fgfbp1
0.117293	1	21	23.5651	GO:2000846 regulation of corticosteroid hormone secretion	http://amigo.geneontology.org/amigo/term/GO:2000846	Crh
0.117629	2	157	6.16081	GO:0002687 positive regulation of leukocyte migration	http://amigo.geneontology.org/amigo/term/GO:0002687	Ccl2 Ccl20
0.118305	3	378	3.87372	GO:0009914 hormone transport	http://amigo.geneontology.org/amigo/term/GO:0009914	Crhbp Crh Irs2
0.11909	4	637	3.02602	GO:0048514 blood vessel morphogenesis	http://amigo.geneontology.org/amigo/term/GO:0048514	Angptl4 Mfge8 Fgfbp1 Ccl2
0.121038	1	22	22.443	GO:0002043 blood vessel endothelial cell proliferation involved in sprouting angiogenesis	http://amigo.geneontology.org/amigo/term/GO:0002043	Fgfbp1
0.121038	1	21	22.443	GO:0008356 asymmetric cell division	http://amigo.geneontology.org/amigo/term/GO:0008356	Pou5f1
0.121038	1	21	22.443	GO:0015701 bicarbonate transport	http://amigo.geneontology.org/amigo/term/GO:0015701	Slc26a2
0.121038	1	23	22.443	GO:0031998 regulation of fatty acid beta-oxidation	http://amigo.geneontology.org/amigo/term/GO:0031998	Irs2
0.121038	1	21	22.443	GO:0043116 negative regulation of vascular permeability	http://amigo.geneontology.org/amigo/term/GO:0043116	Nr3c1
0.121038	7	1623	2.12572	GO:0048585 negative regulation of response to stimulus	http://amigo.geneontology.org/amigo/term/GO:0048585	Sec14l1 Crhbp Tnfaip3 Rgs2 Tgfbr3 Thbd Ccl2
0.121038	1	21	22.443	GO:1902644 tertiary alcohol metabolic process	http://amigo.geneontology.org/amigo/term/GO:1902644	Hsd11b2
0.121038	1	21	22.443	GO:2000353 positive regulation of endothelial cell apoptotic process	http://amigo.geneontology.org/amigo/term/GO:2000353	Ccl2
0.122627	2	162	5.96585	GO:0006865 amino acid transport	http://amigo.geneontology.org/amigo/term/GO:0006865	Rgs2 Nr3c1
0.122786	3	385	3.79064	GO:0009306 protein secretion	http://amigo.geneontology.org/amigo/term/GO:0009306	Ankrd1 Crh Irs2
0.122786	7	1643	2.11346	GO:0044419 biological process involved in interspecies interaction between organisms	http://amigo.geneontology.org/amigo/term/GO:0044419	Sec14l1 Ccl20 Ccl2 Tnfaip3 Ankrd1 Thbd Fkbp5
0.123264	3	386	3.7805	GO:0035592 establishment of protein localization to extracellular region	http://amigo.geneontology.org/amigo/term/GO:0035592	Ankrd1 Crh Irs2
0.123897	3	382	3.77042	GO:0015711 organic anion transport	http://amigo.geneontology.org/amigo/term/GO:0015711	Rgs2 Slc26a2 Nr3c1
0.124038	7	1706	2.10672	GO:0009890 negative regulation of biosynthetic process	http://amigo.geneontology.org/amigo/term/GO:0009890	Cpeb4 Ncoa2 Pou5f1 Nr3c1 Ankrd1 Rgs2 Enc1
0.124112	1	22	21.4228	GO:0000272 polysaccharide catabolic process	http://amigo.geneontology.org/amigo/term/GO:0000272	Mgam
0.124112	1	22	21.4228	GO:0003084 positive regulation of systemic arterial blood pressure	http://amigo.geneontology.org/amigo/term/GO:0003084	Hsd11b2
0.124112	1	24	21.4228	GO:0035930 corticosteroid hormone secretion	http://amigo.geneontology.org/amigo/term/GO:0035930	Crh
0.124112	1	23	21.4228	GO:0048245 eosinophil chemotaxis	http://amigo.geneontology.org/amigo/term/GO:0048245	Ccl2
0.124112	1	24	21.4228	GO:0051457 maintenance of protein location in nucleus	http://amigo.geneontology.org/amigo/term/GO:0051457	Nr5a1
0.124112	1	22	21.4228	GO:0060456 positive regulation of digestive system process	http://amigo.geneontology.org/amigo/term/GO:0060456	Crh
0.124112	1	22	21.4228	GO:0090026 positive regulation of monocyte chemotaxis	http://amigo.geneontology.org/amigo/term/GO:0090026	Ccl2
0.124112	1	22	21.4228	GO:1901386 negative regulation of voltage-gated calcium channel activity	http://amigo.geneontology.org/amigo/term/GO:1901386	Gem
0.125487	5	961	2.52845	GO:0034097 response to cytokine	http://amigo.geneontology.org/amigo/term/GO:0034097	Ccl20 Ccl2 Crhbp Pou5f1 Ankrd1
0.125487	2	166	5.81855	GO:1903034 regulation of response to wounding	http://amigo.geneontology.org/amigo/term/GO:1903034	Ccl2 Thbd
0.126614	3	393	3.71104	GO:0071692 protein localization to extracellular region	http://amigo.geneontology.org/amigo/term/GO:0071692	Ankrd1 Crh Irs2
0.126916	7	1625	2.08805	GO:0006468 protein phosphorylation	http://amigo.geneontology.org/amigo/term/GO:0006468	Gadd45b Tnfaip3 Tgfbr3 Crh Akap13 Rgs2 Fgd4
0.128324	1	23	20.4914	GO:0001829 trophectodermal cell differentiation	http://amigo.geneontology.org/amigo/term/GO:0001829	Pou5f1
0.128324	1	23	20.4914	GO:0035994 response to muscle stretch	http://amigo.geneontology.org/amigo/term/GO:0035994	Ankrd1
0.128324	1	26	20.4914	GO:0050687 negative regulation of defense response to virus	http://amigo.geneontology.org/amigo/term/GO:0050687	Sec14l1
0.128385	2	170	5.71276	GO:0007254 JNK cascade	http://amigo.geneontology.org/amigo/term/GO:0007254	Gadd45b Fgd4
0.128385	2	176	5.71276	GO:0009267 cellular response to starvation	http://amigo.geneontology.org/amigo/term/GO:0009267	Cpeb4 Angptl4
0.129044	2	169	5.67834	GO:0001936 regulation of endothelial cell proliferation	http://amigo.geneontology.org/amigo/term/GO:0001936	Ccl2 Fgfbp1
0.129044	2	167	5.67834	GO:0030879 mammary gland development	http://amigo.geneontology.org/amigo/term/GO:0030879	Irs2 Nr3c1
0.129044	2	171	5.67834	GO:0046887 positive regulation of hormone secretion	http://amigo.geneontology.org/amigo/term/GO:0046887	Crh Irs2
0.129044	2	169	5.67834	GO:1905952 regulation of lipid localization	http://amigo.geneontology.org/amigo/term/GO:1905952	Crh Irs2
0.13005	1	24	19.6376	GO:0002902 regulation of B cell apoptotic process	http://amigo.geneontology.org/amigo/term/GO:0002902	Irs2
0.13005	10	2772	1.76849	GO:0006796 phosphate-containing compound metabolic process	http://amigo.geneontology.org/amigo/term/GO:0006796	Gadd45b Tnfaip3 Tgfbr3 Ppp1r14c Crh Akap13 Rgs2 Irs2 Hsd11b1 Fgd4
0.13005	15	4947	1.52525	GO:0010468 regulation of gene expression	http://amigo.geneontology.org/amigo/term/GO:0010468	Ncoa2 Cpeb4 Pou5f1 Nr3c1 Ankrd1 Nr5a1 Gmeb1 Gmeb2 Tnfaip3 Nav3 Rgs2 Ccl2 Enc1 Crh Ccl20
0.13005	1	24	19.6376	GO:0010759 positive regulation of macrophage chemotaxis	http://amigo.geneontology.org/amigo/term/GO:0010759	Ccl2
0.13005	1	26	19.6376	GO:0031664 regulation of lipopolysaccharide-mediated signaling pathway	http://amigo.geneontology.org/amigo/term/GO:0031664	Tnfaip3
0.13005	1	24	19.6376	GO:0032354 response to follicle-stimulating hormone	http://amigo.geneontology.org/amigo/term/GO:0032354	Tgfbr3
0.13005	1	24	19.6376	GO:0035357 peroxisome proliferator activated receptor signaling pathway	http://amigo.geneontology.org/amigo/term/GO:0035357	Ncoa2
0.13005	1	26	19.6376	GO:0036120 cellular response to platelet-derived growth factor stimulus	http://amigo.geneontology.org/amigo/term/GO:0036120	Ccl2
0.13005	1	26	19.6376	GO:0039529 RIG-I signaling pathway	http://amigo.geneontology.org/amigo/term/GO:0039529	Sec14l1
0.13005	1	24	19.6376	GO:0045475 locomotor rhythm	http://amigo.geneontology.org/amigo/term/GO:0045475	Ncoa2
0.13005	1	24	19.6376	GO:0051450 myoblast proliferation	http://amigo.geneontology.org/amigo/term/GO:0051450	Fgfbp1
0.13005	1	24	19.6376	GO:0051791 medium-chain fatty acid metabolic process	http://amigo.geneontology.org/amigo/term/GO:0051791	Abhd2
0.13005	1	24	19.6376	GO:0071880 adenylate cyclase-activating adrenergic receptor signaling pathway	http://amigo.geneontology.org/amigo/term/GO:0071880	Akap13
0.13005	1	24	19.6376	GO:2000345 regulation of hepatocyte proliferation	http://amigo.geneontology.org/amigo/term/GO:2000345	Tnfaip3
0.130465	2	176	5.57754	GO:0007338 single fertilization	http://amigo.geneontology.org/amigo/term/GO:0007338	Mfge8 Abhd2
0.132923	6	1302	2.21789	GO:0045944 positive regulation of transcription by RNA polymerase II	http://amigo.geneontology.org/amigo/term/GO:0045944	Ncoa2 Pou5f1 Nr5a1 Gmeb1 Nr3c1 Gmeb2
0.133075	10	2794	1.75466	GO:0006793 phosphorus metabolic process	http://amigo.geneontology.org/amigo/term/GO:0006793	Gadd45b Tnfaip3 Tgfbr3 Ppp1r14c Crh Akap13 Rgs2 Irs2 Hsd11b1 Fgd4
0.133292	1	25	18.8521	GO:0006837 serotonin transport	http://amigo.geneontology.org/amigo/term/GO:0006837	Crh
0.133292	1	25	18.8521	GO:0014048 regulation of glutamate secretion	http://amigo.geneontology.org/amigo/term/GO:0014048	Nr3c1
0.133292	1	25	18.8521	GO:0034114 regulation of heterotypic cell-cell adhesion	http://amigo.geneontology.org/amigo/term/GO:0034114	Tnfaip3
0.133292	1	25	18.8521	GO:0034138 toll-like receptor 3 signaling pathway	http://amigo.geneontology.org/amigo/term/GO:0034138	Tnfaip3
0.133292	1	28	18.8521	GO:0045932 negative regulation of muscle contraction	http://amigo.geneontology.org/amigo/term/GO:0045932	Rgs2
0.133292	1	27	18.8521	GO:0051412 response to corticosterone	http://amigo.geneontology.org/amigo/term/GO:0051412	Crh
0.133292	1	25	18.8521	GO:1903306 negative regulation of regulated secretory pathway	http://amigo.geneontology.org/amigo/term/GO:1903306	Pou5f1
0.133292	1	26	18.8521	GO:2000831 regulation of steroid hormone secretion	http://amigo.geneontology.org/amigo/term/GO:2000831	Crh
0.133787	3	409	3.55253	GO:0006869 lipid transport	http://amigo.geneontology.org/amigo/term/GO:0006869	Crh Pmp2 Irs2
0.133787	2	182	5.44858	GO:1902905 positive regulation of supramolecular fiber organization	http://amigo.geneontology.org/amigo/term/GO:1902905	Cdc42ep3 Nav3
0.13498	2	176	5.41727	GO:0043271 negative regulation of ion transport	http://amigo.geneontology.org/amigo/term/GO:0043271	Rgs2 Gem
0.135622	2	181	5.38631	GO:0002221 pattern recognition receptor signaling pathway	http://amigo.geneontology.org/amigo/term/GO:0002221	Sec14l1 Tnfaip3
0.135622	14	4532	1.54598	GO:0030154 cell differentiation	http://amigo.geneontology.org/amigo/term/GO:0030154	Abhd2 Pou5f1 Rgs2 Dner Gadd45b Nav3 Tgfbr3 Ccl2 Enc1 Akap13 Nr5a1 Ankrd1 Nr3c1 Tnfaip3
0.135622	2	181	5.38631	GO:0032640 tumor necrosis factor production	http://amigo.geneontology.org/amigo/term/GO:0032640	Ccl2 Tnfaip3
0.135622	2	181	5.38631	GO:0032680 regulation of tumor necrosis factor production	http://amigo.geneontology.org/amigo/term/GO:0032680	Ccl2 Tnfaip3
0.135697	1	26	18.127	GO:0000413 protein peptidyl-prolyl isomerization	http://amigo.geneontology.org/amigo/term/GO:0000413	Fkbp5
0.135697	1	26	18.127	GO:0002053 positive regulation of mesenchymal cell proliferation	http://amigo.geneontology.org/amigo/term/GO:0002053	Irs2
0.135697	1	30	18.127	GO:0002507 tolerance induction	http://amigo.geneontology.org/amigo/term/GO:0002507	Tnfaip3
0.135697	1	26	18.127	GO:0002523 leukocyte migration involved in inflammatory response	http://amigo.geneontology.org/amigo/term/GO:0002523	Ccl2
0.135697	1	26	18.127	GO:0006706 steroid catabolic process	http://amigo.geneontology.org/amigo/term/GO:0006706	Hsd11b1
0.135697	5	1055	2.42689	GO:0008284 positive regulation of cell population proliferation	http://amigo.geneontology.org/amigo/term/GO:0008284	Tnfaip3 Irs2 Ccl2 Fgfbp1 Crh
0.135697	9	2520	1.81425	GO:0051172 negative regulation of nitrogen compound metabolic process	http://amigo.geneontology.org/amigo/term/GO:0051172	Cpeb4 Ncoa2 Gadd45b Tnfaip3 Pou5f1 Nr3c1 Ankrd1 Rgs2 Enc1
0.135697	1	27	18.127	GO:0072677 eosinophil migration	http://amigo.geneontology.org/amigo/term/GO:0072677	Ccl2
0.135834	5	1019	2.4219	GO:0032269 negative regulation of cellular protein metabolic process	http://amigo.geneontology.org/amigo/term/GO:0032269	Cpeb4 Gadd45b Tnfaip3 Rgs2 Enc1
0.136533	2	183	5.32545	GO:0071674 mononuclear cell migration	http://amigo.geneontology.org/amigo/term/GO:0071674	Ccl20 Ccl2
0.136645	4	708	2.78877	GO:0080135 regulation of cellular response to stress	http://amigo.geneontology.org/amigo/term/GO:0080135	Gadd45b Crhbp Ankrd1 Fgd4
0.137196	10	2831	1.73337	GO:0009605 response to external stimulus	http://amigo.geneontology.org/amigo/term/GO:0009605	Sec14l1 Ccl20 Ccl2 Tnfaip3 Ankrd1 Hsd11b2 Thbd Fkbp5 Cpeb4 Angptl4
0.137196	2	184	5.29553	GO:0071706 tumor necrosis factor superfamily cytokine production	http://amigo.geneontology.org/amigo/term/GO:0071706	Ccl2 Tnfaip3
0.137196	2	184	5.29553	GO:1903555 regulation of tumor necrosis factor superfamily cytokine production	http://amigo.geneontology.org/amigo/term/GO:1903555	Ccl2 Tnfaip3
0.137455	1	27	17.4556	GO:0003071 renal system process involved in regulation of systemic arterial blood pressure	http://amigo.geneontology.org/amigo/term/GO:0003071	Hsd11b2
0.137455	2	183	5.26595	GO:0007519 skeletal muscle tissue development	http://amigo.geneontology.org/amigo/term/GO:0007519	Dner Ankrd1
0.137455	1	27	17.4556	GO:0015874 norepinephrine transport	http://amigo.geneontology.org/amigo/term/GO:0015874	Crh
0.137455	1	27	17.4556	GO:0021854 hypothalamus development	http://amigo.geneontology.org/amigo/term/GO:0021854	Crh
0.137455	1	28	17.4556	GO:0034695 response to prostaglandin E	http://amigo.geneontology.org/amigo/term/GO:0034695	Tgfbr3
0.137455	1	27	17.4556	GO:0035235 ionotropic glutamate receptor signaling pathway	http://amigo.geneontology.org/amigo/term/GO:0035235	Cpeb4
0.137455	1	29	17.4556	GO:0036119 response to platelet-derived growth factor	http://amigo.geneontology.org/amigo/term/GO:0036119	Ccl2
0.137455	1	27	17.4556	GO:0051156 glucose 6-phosphate metabolic process	http://amigo.geneontology.org/amigo/term/GO:0051156	Hsd11b1
0.137455	1	27	17.4556	GO:0055022 negative regulation of cardiac muscle tissue growth	http://amigo.geneontology.org/amigo/term/GO:0055022	Rgs2
0.137455	1	27	17.4556	GO:0061117 negative regulation of heart growth	http://amigo.geneontology.org/amigo/term/GO:0061117	Rgs2
0.137455	1	27	17.4556	GO:1901623 regulation of lymphocyte chemotaxis	http://amigo.geneontology.org/amigo/term/GO:1901623	Ccl2
0.137455	1	27	17.4556	GO:1990806 ligand-gated ion channel signaling pathway	http://amigo.geneontology.org/amigo/term/GO:1990806	Cpeb4
0.137909	14	4564	1.53483	GO:0048869 cellular developmental process	http://amigo.geneontology.org/amigo/term/GO:0048869	Abhd2 Pou5f1 Rgs2 Dner Gadd45b Nav3 Tgfbr3 Ccl2 Enc1 Akap13 Nr5a1 Ankrd1 Nr3c1 Tnfaip3
0.13886	11	3215	1.66431	GO:0051173 positive regulation of nitrogen compound metabolic process	http://amigo.geneontology.org/amigo/term/GO:0051173	Ncoa2 Tnfaip3 Pou5f1 Nr3c1 Nr5a1 Gmeb1 Ankrd1 Gmeb2 Crh Akap13 Fgd4
0.139017	3	423	3.43181	GO:0003012 muscle system process	http://amigo.geneontology.org/amigo/term/GO:0003012	Rgs2 Akap13 Nr3c1
0.139478	1	28	16.8322	GO:0001832 blastocyst growth	http://amigo.geneontology.org/amigo/term/GO:0001832	Pou5f1
0.139478	1	28	16.8322	GO:0005979 regulation of glycogen biosynthetic process	http://amigo.geneontology.org/amigo/term/GO:0005979	Irs2
0.139478	1	30	16.8322	GO:0007026 negative regulation of microtubule depolymerization	http://amigo.geneontology.org/amigo/term/GO:0007026	Nav3
0.139478	1	28	16.8322	GO:0010962 regulation of glucan biosynthetic process	http://amigo.geneontology.org/amigo/term/GO:0010962	Irs2
0.139478	1	28	16.8322	GO:0030728 ovulation	http://amigo.geneontology.org/amigo/term/GO:0030728	Rgs2
0.139478	1	29	16.8322	GO:0032369 negative regulation of lipid transport	http://amigo.geneontology.org/amigo/term/GO:0032369	Irs2
0.139478	1	29	16.8322	GO:0032967 positive regulation of collagen biosynthetic process	http://amigo.geneontology.org/amigo/term/GO:0032967	Ccl2
0.139478	1	30	16.8322	GO:0039528 cytoplasmic pattern recognition receptor signaling pathway in response to virus	http://amigo.geneontology.org/amigo/term/GO:0039528	Sec14l1
0.139478	1	28	16.8322	GO:0045736 negative regulation of cyclin-dependent protein serine/threonine kinase activity	http://amigo.geneontology.org/amigo/term/GO:0045736	Tnfaip3
0.139478	2	189	5.17915	GO:0045834 positive regulation of lipid metabolic process	http://amigo.geneontology.org/amigo/term/GO:0045834	Irs2 Angptl4
0.139478	1	29	16.8322	GO:0090025 regulation of monocyte chemotaxis	http://amigo.geneontology.org/amigo/term/GO:0090025	Ccl2
0.139478	1	28	16.8322	GO:1905562 regulation of vascular endothelial cell proliferation	http://amigo.geneontology.org/amigo/term/GO:1905562	Ccl2
0.139478	1	28	16.8322	GO:2000765 regulation of cytoplasmic translation	http://amigo.geneontology.org/amigo/term/GO:2000765	Cpeb4
0.139866	2	187	5.12285	GO:0001935 endothelial cell proliferation	http://amigo.geneontology.org/amigo/term/GO:0001935	Ccl2 Fgfbp1
0.139866	2	192	5.12285	GO:0050796 regulation of insulin secretion	http://amigo.geneontology.org/amigo/term/GO:0050796	Crh Irs2
0.140148	4	710	2.72429	GO:0120035 regulation of plasma membrane bounded cell projection organization	http://amigo.geneontology.org/amigo/term/GO:0120035	Cdc42ep3 Rgs2 Enc1 Ankrd1
0.141945	1	29	16.2518	GO:0003085 negative regulation of systemic arterial blood pressure	http://amigo.geneontology.org/amigo/term/GO:0003085	Crh
0.141945	2	196	5.04067	GO:0007369 gastrulation	http://amigo.geneontology.org/amigo/term/GO:0007369	Pou5f1 Tnfaip3
0.141945	8	2073	1.86562	GO:0031328 positive regulation of cellular biosynthetic process	http://amigo.geneontology.org/amigo/term/GO:0031328	Ncoa2 Pou5f1 Nr3c1 Nr5a1 Gmeb1 Ankrd1 Gmeb2 Irs2
0.141945	1	31	16.2518	GO:0035929 steroid hormone secretion	http://amigo.geneontology.org/amigo/term/GO:0035929	Crh
0.141945	1	29	16.2518	GO:0043950 positive regulation of cAMP-mediated signaling	http://amigo.geneontology.org/amigo/term/GO:0043950	Crh
0.141945	1	30	16.2518	GO:0051957 positive regulation of amino acid transport	http://amigo.geneontology.org/amigo/term/GO:0051957	Nr3c1
0.141945	1	29	16.2518	GO:0101023 vascular endothelial cell proliferation	http://amigo.geneontology.org/amigo/term/GO:0101023	Ccl2
0.141945	1	29	16.2518	GO:1901798 positive regulation of signal transduction by p53 class mediator	http://amigo.geneontology.org/amigo/term/GO:1901798	Ankrd1
0.141945	1	30	16.2518	GO:1902042 negative regulation of extrinsic apoptotic signaling pathway via death domain receptors	http://amigo.geneontology.org/amigo/term/GO:1902042	Tnfaip3
0.141945	1	29	16.2518	GO:1904030 negative regulation of cyclin-dependent protein kinase activity	http://amigo.geneontology.org/amigo/term/GO:1904030	Tnfaip3
0.141982	7	1724	1.9767	GO:0048870 cell motility	http://amigo.geneontology.org/amigo/term/GO:0048870	Tnfaip3 Ccl20 Ccl2 Nav3 Fgfbp1 Irs2 Abhd2
0.141982	7	1724	1.9767	GO:0051674 localization of cell	http://amigo.geneontology.org/amigo/term/GO:0051674	Tnfaip3 Ccl20 Ccl2 Nav3 Fgfbp1 Irs2 Abhd2
0.142709	2	188	5.01385	GO:0050806 positive regulation of synaptic transmission	http://amigo.geneontology.org/amigo/term/GO:0050806	Ccl2 Crh
0.143255	6	1381	2.12298	GO:0010648 negative regulation of cell communication	http://amigo.geneontology.org/amigo/term/GO:0010648	Sec14l1 Crhbp Crh Tnfaip3 Rgs2 Tgfbr3
0.143257	1	30	15.7101	GO:0001783 B cell apoptotic process	http://amigo.geneontology.org/amigo/term/GO:0001783	Irs2
0.143257	2	212	4.98733	GO:0001906 cell killing	http://amigo.geneontology.org/amigo/term/GO:0001906	Ccl2 Ccl20
0.143257	1	31	15.7101	GO:0002313 mature B cell differentiation involved in immune response	http://amigo.geneontology.org/amigo/term/GO:0002313	Tnfaip3
0.143257	1	31	15.7101	GO:0006910 phagocytosis recognition	http://amigo.geneontology.org/amigo/term/GO:0006910	Mfge8
0.143257	1	31	15.7101	GO:0010714 positive regulation of collagen metabolic process	http://amigo.geneontology.org/amigo/term/GO:0010714	Ccl2
0.143257	6	1385	2.11663	GO:0023057 negative regulation of signaling	http://amigo.geneontology.org/amigo/term/GO:0023057	Sec14l1 Crhbp Crh Tnfaip3 Rgs2 Tgfbr3
0.143257	1	33	15.7101	GO:0032691 negative regulation of interleukin-1 beta production	http://amigo.geneontology.org/amigo/term/GO:0032691	Tnfaip3
0.143257	1	32	15.7101	GO:0035025 positive regulation of Rho protein signal transduction	http://amigo.geneontology.org/amigo/term/GO:0035025	Akap13
0.143257	1	30	15.7101	GO:0046885 regulation of hormone biosynthetic process	http://amigo.geneontology.org/amigo/term/GO:0046885	Nr3c1
0.143257	1	33	15.7101	GO:0048240 sperm capacitation	http://amigo.geneontology.org/amigo/term/GO:0048240	Abhd2
0.143257	1	30	15.7101	GO:0060008 Sertoli cell differentiation	http://amigo.geneontology.org/amigo/term/GO:0060008	Nr5a1
0.143257	2	195	4.98733	GO:0060538 skeletal muscle organ development	http://amigo.geneontology.org/amigo/term/GO:0060538	Dner Ankrd1
0.143257	1	30	15.7101	GO:0090314 positive regulation of protein targeting to membrane	http://amigo.geneontology.org/amigo/term/GO:0090314	Ccl2
0.143257	1	30	15.7101	GO:1900745 positive regulation of p38MAPK cascade	http://amigo.geneontology.org/amigo/term/GO:1900745	Gadd45b
0.143257	1	30	15.7101	GO:1905523 positive regulation of macrophage migration	http://amigo.geneontology.org/amigo/term/GO:1905523	Ccl2
0.14346	4	718	2.66649	GO:0007268 chemical synaptic transmission	http://amigo.geneontology.org/amigo/term/GO:0007268	Crhbp Ccl2 Crh Nr3c1
0.14346	3	434	3.30352	GO:0010959 regulation of metal ion transport	http://amigo.geneontology.org/amigo/term/GO:0010959	Gem Crh Ccl2
0.14346	4	718	2.66649	GO:0098916 anterograde trans-synaptic signaling	http://amigo.geneontology.org/amigo/term/GO:0098916	Crhbp Ccl2 Crh Nr3c1
0.143882	4	726	2.66273	GO:0031344 regulation of cell projection organization	http://amigo.geneontology.org/amigo/term/GO:0031344	Cdc42ep3 Rgs2 Enc1 Ankrd1
0.144276	2	197	4.9094	GO:0098739 import across plasma membrane	http://amigo.geneontology.org/amigo/term/GO:0098739	Rgs2 Irs2
0.144655	4	732	2.63297	GO:0001568 blood vessel development	http://amigo.geneontology.org/amigo/term/GO:0001568	Angptl4 Mfge8 Fgfbp1 Ccl2
0.144655	4	752	2.63666	GO:0001817 regulation of cytokine production	http://amigo.geneontology.org/amigo/term/GO:0001817	Tnfaip3 Nav3 Ccl2 Ccl20
0.144655	3	449	3.24291	GO:0006816 calcium ion transport	http://amigo.geneontology.org/amigo/term/GO:0006816	Gem Crh Ccl2
0.144655	2	198	4.83387	GO:0007179 transforming growth factor beta receptor signaling pathway	http://amigo.geneontology.org/amigo/term/GO:0007179	Tgfbr3 Ccl2
0.144655	2	198	4.83387	GO:0007568 aging	http://amigo.geneontology.org/amigo/term/GO:0007568	Ccl2 Nr5a1
0.144655	1	32	14.7282	GO:0010165 response to X-ray	http://amigo.geneontology.org/amigo/term/GO:0010165	Thbd
0.144655	1	32	14.7282	GO:0010259 multicellular organism aging	http://amigo.geneontology.org/amigo/term/GO:0010259	Nr5a1
0.144655	1	32	14.7282	GO:0010574 regulation of vascular endothelial growth factor production	http://amigo.geneontology.org/amigo/term/GO:0010574	Ccl2
0.144655	1	32	14.7282	GO:0010614 negative regulation of cardiac muscle hypertrophy	http://amigo.geneontology.org/amigo/term/GO:0010614	Rgs2
0.144655	1	31	15.2033	GO:0010758 regulation of macrophage chemotaxis	http://amigo.geneontology.org/amigo/term/GO:0010758	Ccl2
0.144655	1	32	14.7282	GO:0014047 glutamate secretion	http://amigo.geneontology.org/amigo/term/GO:0014047	Nr3c1
0.144655	1	33	14.7282	GO:0014912 negative regulation of smooth muscle cell migration	http://amigo.geneontology.org/amigo/term/GO:0014912	Abhd2
0.144655	2	196	4.88396	GO:0019722 calcium-mediated signaling	http://amigo.geneontology.org/amigo/term/GO:0019722	Ccl20 Nr5a1
0.144655	1	32	14.7282	GO:0030511 positive regulation of transforming growth factor beta receptor signaling pathway	http://amigo.geneontology.org/amigo/term/GO:0030511	Tgfbr3
0.144655	1	34	14.7282	GO:0031114 regulation of microtubule depolymerization	http://amigo.geneontology.org/amigo/term/GO:0031114	Nav3
0.144655	1	32	15.2033	GO:0031116 positive regulation of microtubule polymerization	http://amigo.geneontology.org/amigo/term/GO:0031116	Nav3
0.144655	2	201	4.88396	GO:0031334 positive regulation of protein-containing complex assembly	http://amigo.geneontology.org/amigo/term/GO:0031334	Cdc42ep3 Nav3
0.144655	2	199	4.85879	GO:0032872 regulation of stress-activated MAPK cascade	http://amigo.geneontology.org/amigo/term/GO:0032872	Gadd45b Fgd4
0.144655	1	33	14.7282	GO:0033198 response to ATP	http://amigo.geneontology.org/amigo/term/GO:0033198	Ccl2
0.144655	1	31	15.2033	GO:0040036 regulation of fibroblast growth factor receptor signaling pathway	http://amigo.geneontology.org/amigo/term/GO:0040036	Fgfbp1
0.144655	1	34	14.7282	GO:0044342 type B pancreatic cell proliferation	http://amigo.geneontology.org/amigo/term/GO:0044342	Irs2
0.144655	7	1735	1.94294	GO:0045893 positive regulation of transcription DNA-templated	http://amigo.geneontology.org/amigo/term/GO:0045893	Ncoa2 Pou5f1 Nr3c1 Nr5a1 Gmeb1 Ankrd1 Gmeb2
0.144655	1	31	15.2033	GO:0048333 mesodermal cell differentiation	http://amigo.geneontology.org/amigo/term/GO:0048333	Pou5f1
0.144655	1	33	15.2033	GO:0050996 positive regulation of lipid catabolic process	http://amigo.geneontology.org/amigo/term/GO:0050996	Irs2
0.144655	2	205	4.80921	GO:0051495 positive regulation of cytoskeleton organization	http://amigo.geneontology.org/amigo/term/GO:0051495	Cdc42ep3 Nav3
0.144655	1	32	14.7282	GO:0060317 cardiac epithelial to mesenchymal transition	http://amigo.geneontology.org/amigo/term/GO:0060317	Tgfbr3
0.144655	1	31	15.2033	GO:0060795 cell fate commitment involved in formation of primary germ layer	http://amigo.geneontology.org/amigo/term/GO:0060795	Pou5f1
0.144655	2	202	4.7848	GO:0070302 regulation of stress-activated protein kinase signaling cascade	http://amigo.geneontology.org/amigo/term/GO:0070302	Gadd45b Fgd4
0.144655	1	32	14.7282	GO:0070873 regulation of glycogen metabolic process	http://amigo.geneontology.org/amigo/term/GO:0070873	Irs2
0.144655	1	36	15.2033	GO:0071108 protein K48-linked deubiquitination	http://amigo.geneontology.org/amigo/term/GO:0071108	Tnfaip3
0.144655	1	32	14.7282	GO:0072574 hepatocyte proliferation	http://amigo.geneontology.org/amigo/term/GO:0072574	Tnfaip3
0.144655	1	32	14.7282	GO:0072575 epithelial cell proliferation involved in liver morphogenesis	http://amigo.geneontology.org/amigo/term/GO:0072575	Tnfaip3
0.144655	1	35	14.7282	GO:0090075 relaxation of muscle	http://amigo.geneontology.org/amigo/term/GO:0090075	Rgs2
0.144655	4	726	2.63666	GO:0099537 trans-synaptic signaling	http://amigo.geneontology.org/amigo/term/GO:0099537	Crhbp Ccl2 Crh Nr3c1
0.144655	7	1741	1.9361	GO:1902680 positive regulation of RNA biosynthetic process	http://amigo.geneontology.org/amigo/term/GO:1902680	Ncoa2 Pou5f1 Nr3c1 Nr5a1 Gmeb1 Ankrd1 Gmeb2
0.144655	7	1735	1.94294	GO:1903508 positive regulation of nucleic acid-templated transcription	http://amigo.geneontology.org/amigo/term/GO:1903508	Ncoa2 Pou5f1 Nr3c1 Nr5a1 Gmeb1 Ankrd1 Gmeb2
0.144655	1	32	14.7282	GO:1903792 negative regulation of anion transport	http://amigo.geneontology.org/amigo/term/GO:1903792	Rgs2
0.144655	1	32	14.7282	GO:1903846 positive regulation of cellular response to transforming growth factor beta stimulus	http://amigo.geneontology.org/amigo/term/GO:1903846	Tgfbr3
0.144655	1	35	14.7282	GO:1903959 regulation of anion transmembrane transport	http://amigo.geneontology.org/amigo/term/GO:1903959	Rgs2
0.145101	4	759	2.61109	GO:0001816 cytokine production	http://amigo.geneontology.org/amigo/term/GO:0001816	Tnfaip3 Nav3 Ccl2 Ccl20
0.146258	2	210	4.73671	GO:0032271 regulation of protein polymerization	http://amigo.geneontology.org/amigo/term/GO:0032271	Cdc42ep3 Nav3
0.147119	4	745	2.59671	GO:0048589 developmental growth	http://amigo.geneontology.org/amigo/term/GO:0048589	Rgs2 Akap13 Pou5f1 Nr3c1
0.147814	1	34	14.2819	GO:0034694 response to prostaglandin	http://amigo.geneontology.org/amigo/term/GO:0034694	Tgfbr3
0.147814	1	36	14.2819	GO:0043516 regulation of DNA damage response signal transduction by p53 class mediator	http://amigo.geneontology.org/amigo/term/GO:0043516	Ankrd1
0.147814	1	38	14.2819	GO:0070536 protein K63-linked deubiquitination	http://amigo.geneontology.org/amigo/term/GO:0070536	Tnfaip3
0.147814	1	34	14.2819	GO:0071354 cellular response to interleukin-6	http://amigo.geneontology.org/amigo/term/GO:0071354	Ccl2
0.148037	4	741	2.58602	GO:0007610 behavior	http://amigo.geneontology.org/amigo/term/GO:0007610	Crhbp Crh Nr3c1 Ncoa2
0.149634	5	1090	2.2572	GO:0051248 negative regulation of protein metabolic process	http://amigo.geneontology.org/amigo/term/GO:0051248	Cpeb4 Gadd45b Tnfaip3 Rgs2 Enc1
0.150016	2	214	4.64337	GO:0042594 response to starvation	http://amigo.geneontology.org/amigo/term/GO:0042594	Cpeb4 Angptl4
0.150394	1	34	13.8618	GO:0010464 regulation of mesenchymal cell proliferation	http://amigo.geneontology.org/amigo/term/GO:0010464	Irs2
0.150394	1	34	13.8618	GO:0014741 negative regulation of muscle hypertrophy	http://amigo.geneontology.org/amigo/term/GO:0014741	Rgs2
0.150394	1	34	13.8618	GO:0034122 negative regulation of toll-like receptor signaling pathway	http://amigo.geneontology.org/amigo/term/GO:0034122	Tnfaip3
0.150394	2	209	4.62061	GO:0043122 regulation of I-kappaB kinase/NF-kappaB signaling	http://amigo.geneontology.org/amigo/term/GO:0043122	Akap13 Tnfaip3
0.150394	1	34	13.8618	GO:0046685 response to arsenic-containing substance	http://amigo.geneontology.org/amigo/term/GO:0046685	Nr3c1
0.150394	1	35	13.8618	GO:0050869 negative regulation of B cell activation	http://amigo.geneontology.org/amigo/term/GO:0050869	Tnfaip3
0.150394	1	34	13.8618	GO:0072576 liver morphogenesis	http://amigo.geneontology.org/amigo/term/GO:0072576	Tnfaip3
0.151603	6	1470	2.04322	GO:0007010 cytoskeleton organization	http://amigo.geneontology.org/amigo/term/GO:0007010	Tnfaip3 Fgd4 Cdc42ep3 Nav3 Akap13 Ccl2
0.153081	1	35	13.4658	GO:0001975 response to amphetamine	http://amigo.geneontology.org/amigo/term/GO:0001975	Rgs2
0.153081	1	38	13.4658	GO:0048741 skeletal muscle fiber development	http://amigo.geneontology.org/amigo/term/GO:0048741	Dner
0.153081	1	36	13.4658	GO:0051154 negative regulation of striated muscle cell differentiation	http://amigo.geneontology.org/amigo/term/GO:0051154	Rgs2
0.153081	1	37	13.4658	GO:0055090 acylglycerol homeostasis	http://amigo.geneontology.org/amigo/term/GO:0055090	Angptl4
0.153081	1	35	13.4658	GO:0060603 mammary gland duct morphogenesis	http://amigo.geneontology.org/amigo/term/GO:0060603	Nr3c1
0.153081	1	37	13.4658	GO:0070328 triglyceride homeostasis	http://amigo.geneontology.org/amigo/term/GO:0070328	Angptl4
0.153081	1	36	13.4658	GO:2000191 regulation of fatty acid transport	http://amigo.geneontology.org/amigo/term/GO:2000191	Irs2
0.153081	1	36	13.4658	GO:2000406 positive regulation of T cell migration	http://amigo.geneontology.org/amigo/term/GO:2000406	Ccl20
0.153473	2	213	4.53175	GO:0016051 carbohydrate biosynthetic process	http://amigo.geneontology.org/amigo/term/GO:0016051	Irs2 Nr3c1
0.154098	4	758	2.53048	GO:0099536 synaptic signaling	http://amigo.geneontology.org/amigo/term/GO:0099536	Crhbp Ccl2 Crh Nr3c1
0.154522	4	763	2.52709	GO:0001944 vasculature development	http://amigo.geneontology.org/amigo/term/GO:0001944	Angptl4 Mfge8 Fgfbp1 Ccl2
0.154865	3	477	3.08713	GO:0051249 regulation of lymphocyte activation	http://amigo.geneontology.org/amigo/term/GO:0051249	Tnfaip3 Irs2 Ccl2
0.155182	1	36	13.0917	GO:0010573 vascular endothelial growth factor production	http://amigo.geneontology.org/amigo/term/GO:0010573	Ccl2
0.155182	1	37	13.0917	GO:0031112 positive regulation of microtubule polymerization or depolymerization	http://amigo.geneontology.org/amigo/term/GO:0031112	Nav3
0.155182	1	36	13.0917	GO:0035640 exploration behavior	http://amigo.geneontology.org/amigo/term/GO:0035640	Crh
0.155182	1	38	13.0917	GO:0045920 negative regulation of exocytosis	http://amigo.geneontology.org/amigo/term/GO:0045920	Pou5f1
0.155182	1	36	13.0917	GO:0071398 cellular response to fatty acid	http://amigo.geneontology.org/amigo/term/GO:0071398	Ccl2
0.155182	1	36	13.0917	GO:0071402 cellular response to lipoprotein particle stimulus	http://amigo.geneontology.org/amigo/term/GO:0071402	Ccl2
0.155182	1	37	13.0917	GO:0090049 regulation of cell migration involved in sprouting angiogenesis	http://amigo.geneontology.org/amigo/term/GO:0090049	Fgfbp1
0.155182	1	36	13.0917	GO:0090313 regulation of protein targeting to membrane	http://amigo.geneontology.org/amigo/term/GO:0090313	Ccl2
0.155214	2	215	4.46732	GO:0030324 lung development	http://amigo.geneontology.org/amigo/term/GO:0030324	Hsd11b1 Crh
0.155515	5	1126	2.20854	GO:0034645 cellular macromolecule biosynthetic process	http://amigo.geneontology.org/amigo/term/GO:0034645	Cpeb4 B3gnt5 Rgs2 Irs2 Enc1
0.156872	1	38	12.7379	GO:0002335 mature B cell differentiation	http://amigo.geneontology.org/amigo/term/GO:0002335	Tnfaip3
0.156872	1	39	12.7379	GO:0007340 acrosome reaction	http://amigo.geneontology.org/amigo/term/GO:0007340	Abhd2
0.156872	2	214	4.42537	GO:0008217 regulation of blood pressure	http://amigo.geneontology.org/amigo/term/GO:0008217	Hsd11b2 Crh
0.156872	2	224	4.42537	GO:0009566 fertilization	http://amigo.geneontology.org/amigo/term/GO:0009566	Mfge8 Abhd2
0.156872	7	1807	1.87343	GO:0022008 neurogenesis	http://amigo.geneontology.org/amigo/term/GO:0022008	Dner Nav3 Rgs2 Ccl2 Enc1 Nr3c1 Ankrd1
0.156872	2	218	4.40469	GO:0030323 respiratory tube development	http://amigo.geneontology.org/amigo/term/GO:0030323	Hsd11b1 Crh
0.156872	1	40	12.7379	GO:0032692 negative regulation of interleukin-1 production	http://amigo.geneontology.org/amigo/term/GO:0032692	Tnfaip3
0.156872	1	37	12.7379	GO:0032885 regulation of polysaccharide biosynthetic process	http://amigo.geneontology.org/amigo/term/GO:0032885	Irs2
0.156872	1	37	12.7379	GO:0034698 response to gonadotropin	http://amigo.geneontology.org/amigo/term/GO:0034698	Tgfbr3
0.156872	1	37	12.7379	GO:0046621 negative regulation of organ growth	http://amigo.geneontology.org/amigo/term/GO:0046621	Rgs2
0.156872	1	37	12.7379	GO:0048265 response to pain	http://amigo.geneontology.org/amigo/term/GO:0048265	Crh
0.156872	1	38	12.7379	GO:1901020 negative regulation of calcium ion transmembrane transporter activity	http://amigo.geneontology.org/amigo/term/GO:1901020	Gem
0.1572	3	477	3.03414	GO:0010876 lipid localization	http://amigo.geneontology.org/amigo/term/GO:0010876	Crh Pmp2 Irs2
0.157345	4	804	2.48708	GO:0045087 innate immune response	http://amigo.geneontology.org/amigo/term/GO:0045087	Ccl20 Ccl2 Tnfaip3 Sec14l1
0.157511	2	223	4.38421	GO:0031099 regeneration	http://amigo.geneontology.org/amigo/term/GO:0031099	Tgfbr3 Ccl2
0.159367	1	39	12.4027	GO:0010613 positive regulation of cardiac muscle hypertrophy	http://amigo.geneontology.org/amigo/term/GO:0010613	Nr3c1
0.159367	1	40	12.4027	GO:0014742 positive regulation of muscle hypertrophy	http://amigo.geneontology.org/amigo/term/GO:0014742	Nr3c1
0.159367	1	41	12.4027	GO:0046326 positive regulation of glucose import	http://amigo.geneontology.org/amigo/term/GO:0046326	Irs2
0.159367	1	38	12.4027	GO:0051968 positive regulation of synaptic transmission glutamatergic	http://amigo.geneontology.org/amigo/term/GO:0051968	Ccl2
0.159367	1	39	12.4027	GO:0070741 response to interleukin-6	http://amigo.geneontology.org/amigo/term/GO:0070741	Ccl2
0.159367	1	40	12.4027	GO:2000279 negative regulation of DNA biosynthetic process	http://amigo.geneontology.org/amigo/term/GO:2000279	Ankrd1
0.160083	2	232	4.32387	GO:0031348 negative regulation of defense response	http://amigo.geneontology.org/amigo/term/GO:0031348	Sec14l1 Tnfaip3
0.160204	3	494	2.99557	GO:0010608 post-transcriptional regulation of gene expression	http://amigo.geneontology.org/amigo/term/GO:0010608	Cpeb4 Rgs2 Enc1
0.160996	2	225	4.30413	GO:0030595 leukocyte chemotaxis	http://amigo.geneontology.org/amigo/term/GO:0030595	Ccl20 Ccl2
0.161631	1	39	12.0847	GO:0001782 B cell homeostasis	http://amigo.geneontology.org/amigo/term/GO:0001782	Tnfaip3
0.161631	2	223	4.28457	GO:0003018 vascular process in circulatory system	http://amigo.geneontology.org/amigo/term/GO:0003018	Rgs2 Nr3c1
0.161631	2	230	4.28457	GO:0030073 insulin secretion	http://amigo.geneontology.org/amigo/term/GO:0030073	Crh Irs2
0.161631	1	41	12.0847	GO:0046320 regulation of fatty acid oxidation	http://amigo.geneontology.org/amigo/term/GO:0046320	Irs2
0.161631	2	229	4.28457	GO:0070374 positive regulation of ERK1 and ERK2 cascade	http://amigo.geneontology.org/amigo/term/GO:0070374	Ccl20 Ccl2
0.161631	1	39	12.0847	GO:0070528 protein kinase C signaling	http://amigo.geneontology.org/amigo/term/GO:0070528	Ankrd1
0.161631	1	41	12.0847	GO:0072595 maintenance of protein localization in organelle	http://amigo.geneontology.org/amigo/term/GO:0072595	Nr5a1
0.161944	2	222	4.26518	GO:0048167 regulation of synaptic plasticity	http://amigo.geneontology.org/amigo/term/GO:0048167	Crh Nr3c1
0.161944	2	225	4.26518	GO:0071902 positive regulation of protein serine/threonine kinase activity	http://amigo.geneontology.org/amigo/term/GO:0071902	Akap13 Fgd4
0.162266	11	3415	1.56863	GO:0031325 positive regulation of cellular metabolic process	http://amigo.geneontology.org/amigo/term/GO:0031325	Ncoa2 Pou5f1 Nr3c1 Nr5a1 Gmeb1 Ankrd1 Gmeb2 Irs2 Crh Akap13 Fgd4
0.163838	2	228	4.22693	GO:0002685 regulation of leukocyte migration	http://amigo.geneontology.org/amigo/term/GO:0002685	Ccl2 Ccl20
0.163838	1	40	11.7826	GO:0009311 oligosaccharide metabolic process	http://amigo.geneontology.org/amigo/term/GO:0009311	Mgam
0.163838	1	43	11.7826	GO:0014904 myotube cell development	http://amigo.geneontology.org/amigo/term/GO:0014904	Dner
0.163838	2	228	4.22693	GO:0044242 cellular lipid catabolic process	http://amigo.geneontology.org/amigo/term/GO:0044242	Abhd2 Irs2
0.163838	1	40	11.7826	GO:0048520 positive regulation of behavior	http://amigo.geneontology.org/amigo/term/GO:0048520	Crh
0.163838	1	40	11.7826	GO:0070229 negative regulation of lymphocyte apoptotic process	http://amigo.geneontology.org/amigo/term/GO:0070229	Irs2
0.163838	1	40	11.7826	GO:1904037 positive regulation of epithelial cell apoptotic process	http://amigo.geneontology.org/amigo/term/GO:1904037	Ccl2
0.163964	2	226	4.20806	GO:0009612 response to mechanical stimulus	http://amigo.geneontology.org/amigo/term/GO:0009612	Ankrd1 Ccl2
0.163964	2	233	4.20806	GO:0097529 myeloid leukocyte migration	http://amigo.geneontology.org/amigo/term/GO:0097529	Ccl20 Ccl2
0.166298	2	236	4.17082	GO:0042180 cellular ketone metabolic process	http://amigo.geneontology.org/amigo/term/GO:0042180	Hsd11b2 Irs2
0.166342	1	43	11.4952	GO:0031111 negative regulation of microtubule polymerization or depolymerization	http://amigo.geneontology.org/amigo/term/GO:0031111	Nav3
0.166342	1	41	11.4952	GO:0032881 regulation of polysaccharide metabolic process	http://amigo.geneontology.org/amigo/term/GO:0032881	Irs2
0.166342	1	42	11.4952	GO:0046461 neutral lipid catabolic process	http://amigo.geneontology.org/amigo/term/GO:0046461	Abhd2
0.166342	1	42	11.4952	GO:0046464 acylglycerol catabolic process	http://amigo.geneontology.org/amigo/term/GO:0046464	Abhd2
0.166342	1	43	11.4952	GO:0051180 vitamin transport	http://amigo.geneontology.org/amigo/term/GO:0051180	Slc19a2
0.166495	2	230	4.15244	GO:0010632 regulation of epithelial cell migration	http://amigo.geneontology.org/amigo/term/GO:0010632	Fgfbp1 Irs2
0.167395	2	239	4.13423	GO:0031669 cellular response to nutrient levels	http://amigo.geneontology.org/amigo/term/GO:0031669	Cpeb4 Angptl4
0.167395	2	234	4.13423	GO:0051403 stress-activated MAPK cascade	http://amigo.geneontology.org/amigo/term/GO:0051403	Gadd45b Fgd4
0.16809	1	44	11.2215	GO:0002691 regulation of cellular extravasation	http://amigo.geneontology.org/amigo/term/GO:0002691	Ccl2
0.16809	1	42	11.2215	GO:0005978 glycogen biosynthetic process	http://amigo.geneontology.org/amigo/term/GO:0005978	Irs2
0.16809	1	46	11.2215	GO:0007157 heterophilic cell-cell adhesion via plasma membrane cell adhesion molecules	http://amigo.geneontology.org/amigo/term/GO:0007157	Amigo2
0.16809	1	42	11.2215	GO:0009250 glucan biosynthetic process	http://amigo.geneontology.org/amigo/term/GO:0009250	Irs2
0.16809	1	44	11.2215	GO:0018208 peptidyl-proline modification	http://amigo.geneontology.org/amigo/term/GO:0018208	Fkbp5
0.16809	1	44	11.2215	GO:0035774 positive regulation of insulin secretion involved in cellular response to glucose stimulus	http://amigo.geneontology.org/amigo/term/GO:0035774	Crh
0.16809	1	43	11.2215	GO:0045823 positive regulation of heart contraction	http://amigo.geneontology.org/amigo/term/GO:0045823	Rgs2
0.16809	1	43	11.2215	GO:0048246 macrophage chemotaxis	http://amigo.geneontology.org/amigo/term/GO:0048246	Ccl2
0.16809	1	43	11.2215	GO:2000403 positive regulation of lymphocyte migration	http://amigo.geneontology.org/amigo/term/GO:2000403	Ccl20
0.1684	3	514	2.87965	GO:1902532 negative regulation of intracellular signal transduction	http://amigo.geneontology.org/amigo/term/GO:1902532	Sec14l1 Tnfaip3 Rgs2
0.170315	1	43	10.9605	GO:0017158 regulation of calcium ion-dependent exocytosis	http://amigo.geneontology.org/amigo/term/GO:0017158	Pou5f1
0.170315	1	43	10.9605	GO:0030890 positive regulation of B cell proliferation	http://amigo.geneontology.org/amigo/term/GO:0030890	Irs2
0.170315	7	1909	1.81171	GO:0033554 cellular response to stress	http://amigo.geneontology.org/amigo/term/GO:0033554	Gadd45b Crhbp Ankrd1 Tnfaip3 Cpeb4 Fgd4 Angptl4
0.170315	1	43	10.9605	GO:0045214 sarcomere organization	http://amigo.geneontology.org/amigo/term/GO:0045214	Akap13
0.170315	1	45	10.9605	GO:0051385 response to mineralocorticoid	http://amigo.geneontology.org/amigo/term/GO:0051385	Crh
0.170315	1	44	10.9605	GO:0055023 positive regulation of cardiac muscle tissue growth	http://amigo.geneontology.org/amigo/term/GO:0055023	Nr3c1
0.170315	1	43	10.9605	GO:1900744 regulation of p38MAPK cascade	http://amigo.geneontology.org/amigo/term/GO:1900744	Gadd45b
0.170315	1	43	10.9605	GO:1901385 regulation of voltage-gated calcium channel activity	http://amigo.geneontology.org/amigo/term/GO:1901385	Gem
0.171559	3	520	2.84488	GO:0031400 negative regulation of protein modification process	http://amigo.geneontology.org/amigo/term/GO:0031400	Gadd45b Tnfaip3 Rgs2
0.172594	2	242	4.01108	GO:0006909 phagocytosis	http://amigo.geneontology.org/amigo/term/GO:0006909	Mfge8 Ccl2
0.173107	7	1876	1.80083	GO:0051254 positive regulation of RNA metabolic process	http://amigo.geneontology.org/amigo/term/GO:0051254	Ncoa2 Pou5f1 Nr3c1 Nr5a1 Gmeb1 Ankrd1 Gmeb2
0.173305	1	44	10.7114	GO:0001990 regulation of systemic arterial blood pressure by hormone	http://amigo.geneontology.org/amigo/term/GO:0001990	Hsd11b2
0.173305	2	243	3.99409	GO:0098657 import into cell	http://amigo.geneontology.org/amigo/term/GO:0098657	Rgs2 Irs2
0.17436	2	247	3.94395	GO:0016054 organic acid catabolic process	http://amigo.geneontology.org/amigo/term/GO:0016054	Abhd2 Irs2
0.17436	2	244	3.96052	GO:0031098 stress-activated protein kinase signaling cascade	http://amigo.geneontology.org/amigo/term/GO:0031098	Gadd45b Fgd4
0.17436	1	46	10.4734	GO:0032094 response to food	http://amigo.geneontology.org/amigo/term/GO:0032094	Hsd11b2
0.17436	1	46	10.4734	GO:0032965 regulation of collagen biosynthetic process	http://amigo.geneontology.org/amigo/term/GO:0032965	Ccl2
0.17436	1	45	10.4734	GO:0043114 regulation of vascular permeability	http://amigo.geneontology.org/amigo/term/GO:0043114	Nr3c1
0.17436	1	46	10.4734	GO:0043949 regulation of cAMP-mediated signaling	http://amigo.geneontology.org/amigo/term/GO:0043949	Crh
0.17436	1	47	10.4734	GO:0045923 positive regulation of fatty acid metabolic process	http://amigo.geneontology.org/amigo/term/GO:0045923	Irs2
0.17436	2	245	3.97723	GO:0046395 carboxylic acid catabolic process	http://amigo.geneontology.org/amigo/term/GO:0046395	Abhd2 Irs2
0.17436	1	47	10.4734	GO:0048010 vascular endothelial growth factor receptor signaling pathway	http://amigo.geneontology.org/amigo/term/GO:0048010	Ccl2
0.17436	3	508	2.81655	GO:0050804 modulation of chemical synaptic transmission	http://amigo.geneontology.org/amigo/term/GO:0050804	Ccl2 Crh Nr3c1
0.17436	1	46	10.4734	GO:0060421 positive regulation of heart growth	http://amigo.geneontology.org/amigo/term/GO:0060421	Nr3c1
0.17436	2	243	3.94395	GO:0060541 respiratory system development	http://amigo.geneontology.org/amigo/term/GO:0060541	Hsd11b1 Crh
0.17436	3	509	2.81095	GO:0099177 regulation of trans-synaptic signaling	http://amigo.geneontology.org/amigo/term/GO:0099177	Ccl2 Crh Nr3c1
0.17436	1	46	10.4734	GO:1903524 positive regulation of blood circulation	http://amigo.geneontology.org/amigo/term/GO:1903524	Rgs2
0.17436	1	45	10.4734	GO:1905521 regulation of macrophage migration	http://amigo.geneontology.org/amigo/term/GO:1905521	Ccl2
0.175064	2	246	3.92752	GO:0007249 I-kappaB kinase/NF-kappaB signaling	http://amigo.geneontology.org/amigo/term/GO:0007249	Akap13 Tnfaip3
0.175064	2	244	3.92752	GO:0007626 locomotory behavior	http://amigo.geneontology.org/amigo/term/GO:0007626	Crh Ncoa2
0.175064	3	522	2.79428	GO:0044089 positive regulation of cellular component biogenesis	http://amigo.geneontology.org/amigo/term/GO:0044089	Cdc42ep3 Amigo2 Nav3
0.176003	3	518	2.78328	GO:0016049 cell growth	http://amigo.geneontology.org/amigo/term/GO:0016049	Rgs2 Akap13 Nr3c1
0.176003	2	250	3.91122	GO:0090257 regulation of muscle system process	http://amigo.geneontology.org/amigo/term/GO:0090257	Rgs2 Nr3c1
0.176288	1	49	10.2457	GO:0002686 negative regulation of leukocyte migration	http://amigo.geneontology.org/amigo/term/GO:0002686	Ccl2
0.176288	1	46	10.2457	GO:0006739 NADP metabolic process	http://amigo.geneontology.org/amigo/term/GO:0006739	Hsd11b1
0.176288	1	49	10.2457	GO:0010828 positive regulation of glucose transmembrane transport	http://amigo.geneontology.org/amigo/term/GO:0010828	Irs2
0.176288	1	47	10.2457	GO:0035987 endodermal cell differentiation	http://amigo.geneontology.org/amigo/term/GO:0035987	Pou5f1
0.176288	2	250	3.89506	GO:0043547 positive regulation of GTPase activity	http://amigo.geneontology.org/amigo/term/GO:0043547	Ccl20 Ccl2
0.176305	7	1913	1.78042	GO:0040011 locomotion	http://amigo.geneontology.org/amigo/term/GO:0040011	Tnfaip3 Ccl20 Ccl2 Nav3 Fgfbp1 Irs2 Abhd2
0.178378	2	249	3.84737	GO:0003015 heart process	http://amigo.geneontology.org/amigo/term/GO:0003015	Rgs2 Akap13
0.178378	3	522	2.75615	GO:0010975 regulation of neuron projection development	http://amigo.geneontology.org/amigo/term/GO:0010975	Rgs2 Enc1 Ankrd1
0.178378	1	51	10.0277	GO:0032715 negative regulation of interleukin-6 production	http://amigo.geneontology.org/amigo/term/GO:0032715	Tnfaip3

## Sheet: KEGG Upreg. 10m DG_granule
Enrichment FDR	nGenes	Pathway Genes	Fold Enrichment	Pathway	URL	Genes
0.0319999	4	113	10.6244	Path:mmu04724 Glutamatergic synapse	http://www.genome.jp/kegg-bin/show_pathway?mmu04724	Grm3 Adcy8 Grm8 Prkcg
0.0319999	4	112	10.5278	Path:mmu04725 Cholinergic synapse	http://www.genome.jp/kegg-bin/show_pathway?mmu04725	Adcy8 Bcl2 Camk4 Prkcg
0.0319999	4	117	10.0701	Path:mmu04935 Growth hormone synthesis secretion and action	http://www.genome.jp/kegg-bin/show_pathway?mmu04935	Adcy8 Ghr Prkcg Shc3
0.0366463	5	235	6.349	Path:mmu04014 Ras signaling pathway	http://www.genome.jp/kegg-bin/show_pathway?mmu04014	Prkcg Shc3 Rapgef5 Ralgapa2 Plce1
0.0366463	4	149	7.87794	Path:mmu04072 Phospholipase D signaling pathway	http://www.genome.jp/kegg-bin/show_pathway?mmu04072	Grm3 Adcy8 Grm8 Shc3
0.0366463	3	66	13.571	Path:mmu04720 Long-term potentiation	http://www.genome.jp/kegg-bin/show_pathway?mmu04720	Adcy8 Camk4 Prkcg
0.0366463	3	75	11.8978	Path:mmu04971 Gastric acid secretion	http://www.genome.jp/kegg-bin/show_pathway?mmu04971	Adcy8 Prkcg Kcnk10
0.0366463	3	74	12.0631	Path:mmu05214 Glioma	http://www.genome.jp/kegg-bin/show_pathway?mmu05214	Camk4 Prkcg Shc3
0.0379364	3	79	11.2798	Path:mmu01521 EGFR tyrosine kinase inhibitor resistance	http://www.genome.jp/kegg-bin/show_pathway?mmu01521	Bcl2 Prkcg Shc3
0.0438838	4	181	6.5427	Path:mmu04360 Axon guidance	http://www.genome.jp/kegg-bin/show_pathway?mmu04360	Dcc Slit2 Unc5d Robo2
0.0438838	3	89	9.98325	Path:mmu04727 GABAergic synapse	http://www.genome.jp/kegg-bin/show_pathway?mmu04727	Adcy8 Prkcg Slc6a1
0.045655	3	93	9.54443	Path:mmu01522 Endocrine resistance	http://www.genome.jp/kegg-bin/show_pathway?mmu01522	Adcy8 Bcl2 Shc3
0.0518637	3	102	8.86268	Path:mmu04925 Aldosterone synthesis and secretion	http://www.genome.jp/kegg-bin/show_pathway?mmu04925	Adcy8 Camk4 Prkcg
0.057055	4	214	5.51456	Path:mmu04015 Rap1 signaling pathway	http://www.genome.jp/kegg-bin/show_pathway?mmu04015	Adcy8 Prkcg Rapgef5 Plce1
0.057055	3	108	8.1938	Path:mmu04928 Parathyroid hormone synthesis secretion and action	http://www.genome.jp/kegg-bin/show_pathway?mmu04928	Adcy8 Bcl2 Prkcg
0.0704168	3	121	7.36053	Path:mmu04722 Neurotrophin signaling pathway	http://www.genome.jp/kegg-bin/show_pathway?mmu04722	Bcl2 Camk4 Shc3
0.0722928	4	240	4.88632	Path:mmu04020 Calcium signaling pathway	http://www.genome.jp/kegg-bin/show_pathway?mmu04020	Adcy8 Camk4 Prkcg Plce1
0.0722928	5	385	3.90181	Path:mmu04080 Neuroactive ligand-receptor interaction	http://www.genome.jp/kegg-bin/show_pathway?mmu04080	Grm3 Ghr Grm8 Grp Glra2
0.0804367	3	134	6.57987	Path:mmu04915 Estrogen signaling pathway	http://www.genome.jp/kegg-bin/show_pathway?mmu04915	Adcy8 Bcl2 Shc3
0.0988999	3	149	5.90845	Path:mmu04261 Adrenergic signaling in cardiomyocytes	http://www.genome.jp/kegg-bin/show_pathway?mmu04261	Adcy8 Bcl2 Scn1b
0.0988999	3	152	5.86853	Path:mmu04921 Oxytocin signaling pathway	http://www.genome.jp/kegg-bin/show_pathway?mmu04921	Adcy8 Camk4 Prkcg
0.116027	3	162	5.42839	Path:mmu05206 MicroRNAs in cancer	http://www.genome.jp/kegg-bin/show_pathway?mmu05206	Bcl2 Prkcg Trim71
0.1351	2	68	8.77316	Path:mmu05031 Amphetamine addiction	http://www.genome.jp/kegg-bin/show_pathway?mmu05031	Camk4 Prkcg
0.152253	2	74	8.04206	Path:mmu04918 Thyroid hormone synthesis	http://www.genome.jp/kegg-bin/show_pathway?mmu04918	Adcy8 Prkcg
0.153544	2	84	7.1485	Path:mmu04012 ErbB signaling pathway	http://www.genome.jp/kegg-bin/show_pathway?mmu04012	Prkcg Shc3
0.153544	3	200	4.43134	Path:mmu04510 Focal adhesion	http://www.genome.jp/kegg-bin/show_pathway?mmu04510	Bcl2 Prkcg Shc3
0.153544	2	86	7.06132	Path:mmu04540 Gap junction	http://www.genome.jp/kegg-bin/show_pathway?mmu04540	Adcy8 Prkcg
0.153544	2	86	6.8932	Path:mmu04911 Insulin secretion	http://www.genome.jp/kegg-bin/show_pathway?mmu04911	Adcy8 Prkcg
0.153544	2	84	7.32948	Path:mmu04970 Salivary secretion	http://www.genome.jp/kegg-bin/show_pathway?mmu04970	Adcy8 Prkcg
0.153544	2	91	6.73289	Path:mmu05032 Morphine addiction	http://www.genome.jp/kegg-bin/show_pathway?mmu05032	Adcy8 Prkcg
0.153544	3	201	4.36454	Path:mmu05205 Proteoglycans in cancer	http://www.genome.jp/kegg-bin/show_pathway?mmu05205	Gpc3 Prkcg Plce1
0.153544	3	209	4.23679	Path:mmu05207 Chemical carcinogenesis-receptor activation	http://www.genome.jp/kegg-bin/show_pathway?mmu05207	Adcy8 Bcl2 Prkcg
0.153544	2	88	6.73289	Path:mmu05210 Colorectal cancer	http://www.genome.jp/kegg-bin/show_pathway?mmu05210	Bcl2 Dcc
0.155399	2	90	6.57987	Path:mmu04211 Longevity regulating pathway	http://www.genome.jp/kegg-bin/show_pathway?mmu04211	Adcy8 Camk4
0.155656	3	219	4.03973	Path:mmu04024 cAMP signaling pathway	http://www.genome.jp/kegg-bin/show_pathway?mmu04024	Adcy8 Camk4 Plce1
0.155974	2	96	6.36295	Path:mmu04070 Phosphatidylinositol signaling system	http://www.genome.jp/kegg-bin/show_pathway?mmu04070	Prkcg Plce1
0.160926	2	98	6.15988	Path:mmu04713 Circadian entrainment	http://www.genome.jp/kegg-bin/show_pathway?mmu04713	Adcy8 Prkcg
0.164571	2	100	5.96937	Path:mmu04916 Melanogenesis	http://www.genome.jp/kegg-bin/show_pathway?mmu04916	Adcy8 Prkcg
0.164571	2	101	5.90845	Path:mmu04933 AGE-RAGE signaling pathway in diabetic complications	http://www.genome.jp/kegg-bin/show_pathway?mmu04933	Bcl2 Plce1
0.186193	2	113	5.36138	Path:mmu04066 HIF-1 signaling pathway	http://www.genome.jp/kegg-bin/show_pathway?mmu04066	Bcl2 Prkcg
0.186193	2	199	5.36138	Path:mmu05034 Alcoholism	http://www.genome.jp/kegg-bin/show_pathway?mmu05034	Camk4 Shc3
0.187765	2	113	5.2639	Path:mmu04972 Pancreatic secretion	http://www.genome.jp/kegg-bin/show_pathway?mmu04972	Adcy8 Prkcg
0.195334	2	117	5.0792	Path:mmu04650 Natural killer cell mediated cytotoxicity	http://www.genome.jp/kegg-bin/show_pathway?mmu04650	Prkcg Shc3

## Sheet: KEGG Stress-GC GWAS Quervain
Enrichment FDR	nGenes	Pathway Genes	Fold Enrichment	Pathway	URL	Genes
0.000764605	3	162	38.2377	Path:mmu04934 Cushing syndrome	http://www.genome.jp/kegg-bin/show_pathway?mmu04934	Crh Mc2r Nr5a1
0.00280585	2	92	46.5885	Path:mmu00140 Steroid hormone biosynthesis	http://www.genome.jp/kegg-bin/show_pathway?mmu00140	Hsd11b1 Hsd11b2
0.00280585	3	385	16.3876	Path:mmu04080 Neuroactive ligand-receptor interaction	http://www.genome.jp/kegg-bin/show_pathway?mmu04080	Crh Nr3c1 Mc2r
0.00280585	2	72	58.742	Path:mmu04927 Cortisol synthesis and secretion	http://www.genome.jp/kegg-bin/show_pathway?mmu04927	Mc2r Nr5a1
0.0133459	2	219	18.8521	Path:mmu04024 cAMP signaling pathway	http://www.genome.jp/kegg-bin/show_pathway?mmu04024	Crh Mc2r
0.041128	1	38	56.2944	Path:mmu04960 Aldosterone-regulated sodium reabsorption	http://www.genome.jp/kegg-bin/show_pathway?mmu04960	Hsd11b2
0.0545948	1	60	36.1893	Path:mmu04730 Long-term depression	http://www.genome.jp/kegg-bin/show_pathway?mmu04730	Crh
0.0586907	1	73	29.371	Path:mmu00980 Metabolism of xenobiotics by cytochrome P450	http://www.genome.jp/kegg-bin/show_pathway?mmu00980	Hsd11b1
0.0588569	1	84	25.9821	Path:mmu05204 Chemical carcinogenesis-DNA adducts	http://www.genome.jp/kegg-bin/show_pathway?mmu05204	Hsd11b1
0.0661917	1	120	17.1746	Path:mmu04919 Thyroid hormone signaling pathway	http://www.genome.jp/kegg-bin/show_pathway?mmu04919	Ncoa2
0.0661917	1	102	20.6796	Path:mmu04925 Aldosterone synthesis and secretion	http://www.genome.jp/kegg-bin/show_pathway?mmu04925	Mc2r
0.0661917	1	199	18.7648	Path:mmu05034 Alcoholism	http://www.genome.jp/kegg-bin/show_pathway?mmu05034	Crh
0.0681381	1	134	15.353	Path:mmu04915 Estrogen signaling pathway	http://www.genome.jp/kegg-bin/show_pathway?mmu04915	Ncoa2
0.173333	2	1611	2.63024	Path:mmu01100 Metabolic pathways	http://www.genome.jp/kegg-bin/show_pathway?mmu01100	Hsd11b1 Hsd11b2

## Sheet: KEGG Stress-GC GWAS & ChIP
Enrichment FDR	nGenes	Pathway Genes	Fold Enrichment	Pathway	URL	Genes
0.0680415	3	93	15.5374	Path:mmu04657 IL-17 signaling pathway	http://www.genome.jp/kegg-bin/show_pathway?mmu04657	Ccl2 Ccl20 Tnfaip3
0.0680415	3	113	12.8537	Path:mmu04668 TNF signaling pathway	http://www.genome.jp/kegg-bin/show_pathway?mmu04668	Ccl2 Ccl20 Tnfaip3
0.128565	3	162	8.8925	Path:mmu04934 Cushing syndrome	http://www.genome.jp/kegg-bin/show_pathway?mmu04934	Crh Mc2r Nr5a1
0.182684	2	92	10.8345	Path:mmu00140 Steroid hormone biosynthesis	http://www.genome.jp/kegg-bin/show_pathway?mmu00140	Hsd11b1 Hsd11b2
0.182684	2	95	10.3583	Path:mmu04061 Viral protein interaction with cytokine and cytokine receptor	http://www.genome.jp/kegg-bin/show_pathway?mmu04061	Ccl2 Ccl20
0.182684	2	105	9.24122	Path:mmu04064 NF-kappa B signaling pathway	http://www.genome.jp/kegg-bin/show_pathway?mmu04064	Gadd45b Tnfaip3
0.182684	2	72	13.6609	Path:mmu04927 Cortisol synthesis and secretion	http://www.genome.jp/kegg-bin/show_pathway?mmu04927	Mc2r Nr5a1
0.182684	2	101	9.61841	Path:mmu04933 AGE-RAGE signaling pathway in diabetic complications	http://www.genome.jp/kegg-bin/show_pathway?mmu04933	Ccl2 Thbd
0.182684	2	86	11.2215	Path:mmu05323 Rheumatoid arthritis	http://www.genome.jp/kegg-bin/show_pathway?mmu05323	Ccl2 Ccl20

## Sheet: Background Gene List
	x
1	Xkr4
2	Gm1992
3	Gm37381
4	Rp1
5	Sox17
6	Gm37323
7	Mrpl15
8	Lypla1
9	Gm37988
10	Tcea1
11	Rgs20
12	Gm16041
13	Atp6v1h
14	Oprk1
15	Npbwr1
16	Rb1cc1
17	4732440D04Rik
18	Fam150a
19	St18
20	Pcmtd1
21	Gm26901
22	Gm30414
23	Sntg1
24	Rrs1
25	Adhfe1
26	3110035E14Rik
27	Gm29520
28	Mybl1
29	Vcpip1
30	1700034P13Rik
31	Sgk3
32	Mcmdc2
33	Snhg6
34	Tcf24
35	Ppp1r42
36	Gm15818
37	Cops5
38	Cspp1
39	Arfgef1
40	Cpa6
41	Prex2
42	A830018L16Rik
43	Gm17644
44	Gm29663
45	Sulf1
46	Slco5a1
47	Gm29283
48	Prdm14
49	Ncoa2
50	Gm29570
51	Tram1
52	Lactb2
53	Xkr9
54	Eya1
55	Gm9947
56	Msc
57	Trpa1
58	Kcnb2
59	Terf1
60	Sbspon
61	4930444P10Rik
62	Rpl7
63	Rdh10
64	Gm28095
65	Stau2
66	Gm7568
67	Ube2w
68	Tceb1
69	D030040B21Rik
70	Tmem70
71	Ly96
72	Gm28376
73	Jph1
74	Gm28783
75	Gdap1
76	Gm28784
77	Pi15
78	Gm28154
79	Gm16070
80	Crispld1
81	Gm28153
82	Crisp4
83	Defb18
84	Defb41
85	Gm29006
86	Gm15825
87	Tfap2d
88	Tfap2b
89	Gm28340
90	Pkhd1
91	4930486I03Rik
92	Gm28653
93	Il17a
94	Il17f
95	Mcm3
96	Gm28065
97	6720483E21Rik
98	Paqr8
99	Efhc1
100	Tram2
101	Gm28287
102	Tmem14a
103	Gsta3
104	Gm28836
105	Khdc1a
106	Khdc1c
107	Khdc1b
108	Kcnq5
109	Gm26580
110	Rims1
111	4933415F23Rik
112	Gm27028
113	Gm29107
114	Ogfrl1
115	Gm28822
116	B3gat2
117	Smap1
118	Sdhaf4
119	Fam135a
120	Col9a1
121	Col19a1
122	Lmbrd1
123	Gm28237
124	Gm29414
125	Adgrb3
126	4931408C20Rik
127	Gm5524
128	Gm597
129	Gm9898
130	Phf3
131	Ptp4a1
132	Gm29669
133	Gm28644
134	4931428L18Rik
135	Gm29128
136	Lgsn
137	Pih1d3
138	Khdrbs2
139	Gm5415
140	Gm37724
141	Gm37591
142	Prim2
143	Rab23
144	Bag2
145	Zfp451
146	Bend6
147	Dst
148	Gm37958
149	Gm37233
150	Ccdc115
151	Gm28306
152	Imp4
153	Ptpn18
154	4930568A12Rik
155	Prss39
156	Cfc1
157	Prss40
158	1700101I19Rik
159	Amer3
160	Arhgef4
161	Gm38336
162	Fam168b
163	Plekhb2
164	Gm37068
165	Gm28415
166	1110002O04Rik
167	Gm37146
168	Gm33222
169	4930535G08Rik
170	Hs6st1
171	Gm37335
172	Gm33280
173	Uggt1
174	Neurl3
175	Arid5a
176	4930403P22Rik
177	Kansl3
178	Fer1l5
179	Lman2l
180	Cnnm4
181	Cnnm3
182	Gm38033
183	Ankrd23
184	Gm43543
185	Ankrd39
186	Sema4c
187	Fam178b
188	Cox5b
189	Actr1b
190	4933424G06Rik
191	Gm33533
192	Zap70
193	Tmem131
194	Vwa3b
195	Gm37020
196	Cnga3
197	Inpp4a
198	4930439A04Rik
199	Coa5
200	Unc50
201	Mgat4a
202	2010300C02Rik
203	4930556I23Rik
204	Tsga10
205	Gm26805
206	Lipt1
207	Mitd1
208	Mrpl30
209	Lyg2
210	Gm15457
211	Lyg1
212	Txndc9
213	Eif5b
214	Rev1
215	Gm5099
216	Aff3
217	Gm16150
218	Gm16151
219	Gm16152
220	Lonrf2
221	Chst10
222	Gm37707
223	Nms
224	Pdcl3
225	Gm37821
226	Npas2
227	Rpl31
228	Tbc1d8
229	Cnot11
230	Rnf149
231	Creg2
232	D930019O06Rik
233	Rfx8
234	Gm3646
235	1700066B17Rik
236	Map4k4
237	Il1r2
238	Gm16894
239	Il1r1
240	Il1rl2
241	Il1rl1
242	Il18r1
243	Il18rap
244	Gm35801
245	Slc9a4
246	Slc9a2
247	Gm37623
248	Gm37915
249	Mfsd9
250	Tmem182
251	4930448I06Rik
252	Gm28634
253	Gm29260
254	Gm9915
255	Gm29664
256	Gm28175
257	Gm28140
258	Pantr1
259	Pou3f3
260	Dalir
261	Mrps9
262	Gpr45
263	Tgfbrap1
264	Gm28782
265	8430432A02Rik
266	AI597479
267	Fhl2
268	Gm29040
269	Nck2
270	1500015O10Rik
271	Gm29155
272	Gm29157
273	Gm29156
274	Uxs1
275	Tpp2
276	Mettl21c
277	Gm8251
278	Tex30
279	Kdelc1
280	Bivm
281	Ercc5
282	Mettl21e
283	Gulp1
284	4930521E06Rik
285	Col3a1
286	Col5a2
287	Wdr75
288	Gm5269
289	Slc40a1
290	Dnah7b
291	Dnah7c
292	Slc39a10
293	Gm28151
294	Gm28826
295	C230029F24Rik
296	4933411E06Rik
297	Gm29665
298	Gm28321
299	Tmeff2
300	Gm28322
301	Gm28319
302	Gm29325
303	9330175M20Rik
304	Sdpr
305	1700072G22Rik
306	Nabp1
307	Gm17767
308	Gm28055
309	Myo1b
310	Stat4
311	Stat1
312	Gls
313	Nab1
314	Gm553
315	Gm28178
316	Tmem194b
317	Mfsd6
318	Inpp1
319	Hibch
320	1700019D03Rik
321	Mstn
322	1700019A02Rik
323	Pms1
324	Gm28777
325	Ormdl1
326	Gm28778
327	Osgepl1
328	Gm28551
329	Asnsd1
330	Dnah7a
331	Stk17b
332	Hecw2
333	Ccdc150
334	Gtf3c3
335	Pgap1
336	Ankrd44
337	4930444A19Rik
338	Sf3b1
339	Coq10b
340	Hspd1
341	Hspe1
342	Mob4
343	Rftn2
344	Gm10561
345	Mars2
346	Boll
347	Plcl1
348	9130227L01Rik
349	1700003I22Rik
350	Gm28240
351	Hsfy2
352	Satb2
353	1700126A01Rik
354	BC055402
355	4930558J18Rik
356	1700066M21Rik
357	Tyw5
358	9430016H08Rik
359	Spats2l
360	Gm17234
361	Kctd18
362	Sgol2a
363	Aox1
364	Aox3
365	Aox4
366	Gm15759
367	Aox2
368	Bzw1
369	Clk1
370	Ppil3
371	Nif3l1
372	Orc2
373	Gm15834
374	Fam126b
375	Ndufb3
376	Als2cr12
377	Cflar
378	Casp8
379	Trak2
380	Stradb
381	Gm29018
382	Als2cr11
383	Tmem237
384	G730003C15Rik
385	Mpp4
386	Gm29017
387	Als2
388	Cdk15
389	Gm29016
390	Fzd7
391	Gm26813
392	Gm973
393	Gm28411
394	1700122D07Rik
395	Sumo1
396	Nop58
397	Bmpr2
398	Fam117b
399	Ica1l
400	Wdr12
401	Carf
402	Nbeal1
403	Cyp20a1
404	Abi2
405	Raph1
406	Cd28
407	Gm11579
408	2310016D23Rik
409	Ctla4
410	Icos
411	Gm28083
412	Gm11587
413	9530026F06Rik
414	Gm11588
415	Gm28449
416	4930587A21Rik
417	Pard3b
418	Pard3bos1
419	Pard3bos2
420	Pard3bos3
421	Gm29084
422	Nrp2
423	Gm29083
424	Gm4208
425	Ino80d
426	Ino80dos
427	Gm20342
428	Ndufs1
429	Eef1b2
430	Gpr1
431	Gm11608
432	Zdbf2
433	Adam23
434	Dytn
435	Mdh1b
436	Fastkd2
437	4933402D24Rik
438	Gm13749
439	Klf7
440	Gm26649
441	Gm13748
442	Gm28981
443	Creb1
444	Mettl21a
445	Gm28982
446	Gm29152
447	Ccnyl1
448	Fzd5
449	Plekhm3
450	Akr1cl
451	Cryge
452	Crygd
453	Crygc
454	Crygb
455	Cryga
456	Gm28845
457	D630023F18Rik
458	Idh1
459	Pikfyve
460	Pth2r
461	Crygf
462	Map2
463	Gm10558
464	Unc80
465	Rpe
466	Kansl1l
467	Acadl
468	Myl1
469	Lancl1
470	Cps1
471	Gm15668
472	Gm15669
473	Gm15671
474	Erbb4
475	Gm28497
476	Gm29113
477	Gm29114
478	Ikzf2
479	Spag16
480	Vwc2l
481	Bard1
482	Abca12
483	Atic
484	Fn1
485	Apol7d
486	Gm8883
487	Gm28818
488	4933417E11Rik
489	4930556G22Rik
490	Gm4319
491	Mreg
492	D230017M19Rik
493	Pecr
494	Tmem169
495	Xrcc5
496	2025-03-04
497	Smarcal1
498	Ankar
499	Rpl37a
500	Igfbp2
501	Igfbp5
502	1700027A15Rik
503	Tnp1
504	Gm29185
505	Pinc
506	D530049I02Rik
507	C530043A13Rik
508	Gm29186
509	6030407O03Rik
510	Gm29183
511	Tns1
512	Rufy4
513	Cxcr2
514	Cxcr1
515	Arpc2
516	Gpbar1
517	Aamp
518	Gm28364
519	Pnkd
520	Tmbim1
521	Catip
522	Slc11a1
523	Ctdsp1
524	Vil1
525	Usp37
526	Rqcd1
527	Plcd4
528	Zfp142
529	Bcs1l
530	Rnf25
531	Stk36
532	Ttll4
533	Cyp27a1
534	Prkag3
535	Wnt6
536	Gm29539
537	Wnt10a
538	Cdk5r2
539	Fev
540	Cryba2
541	Ccdc108
542	Gm15841
543	Ihh
544	Nhej1
545	Slc23a3
546	Cnppd1
547	Fam134a
548	Zfand2b
549	Abcb6
550	Atg9a
551	Ankzf1
552	Glb1l
553	Stk16
554	Tuba4a
555	A630095N17Rik
556	Dnajb2
557	Ptprn
558	Gm28294
559	Resp18
560	Gm28902
561	Dnpep
562	Des
563	Gm15179
564	Speg
565	Gm15178
566	Gmppa
567	Asic4
568	Chpf
569	Obsl1
570	Tmem198
571	Inha
572	Stk11ip
573	Slc4a3
574	Gm29065
575	Gm29069
576	Gm17751
577	Gm816
578	Epha4
579	Gm28386
580	Gm28387
581	Pax3
582	Sgpp2
583	Gm28410
584	Farsb
585	BC035947
586	Mogat1
587	5730419F03Rik
588	Gm29611
589	Acsl3
590	Utp14b
591	Gm29536
592	Kcne4
593	Gm29187
594	Scg2
595	Ap1s3
596	Wdfy1
597	Mrpl44
598	Serpine2
599	9830004L10Rik
600	Fam124b
601	2310015K22Rik
602	Cul3
603	Gm29125
604	1700016L21Rik
605	Dock10
606	Nyap2
607	Irs1
608	Gm9747
609	Rhbdd1
610	Gm28940
611	Col4a4
612	Col4a3
613	Mff
614	Tm4sf20
615	Gm28942
616	Agfg1
617	Slc19a3
618	Krtap28-10
619	Krtap28-13
620	Ccl20
621	Daw1
622	Sphkap
623	4933436I20Rik
624	Pid1
625	Dner
626	Trip12
627	Fbxo36
628	Slc16a14
629	C130026I21Rik
630	A530032D15Rik
631	Gm10553
632	A530040E14Rik
633	Gm16028
634	Gm16025
635	Gm16092
636	G530012D18Rik
637	Sp110
638	Gm16094
639	Sp140
640	Gm10552
641	Gm17017
642	Sp100
643	A630001G21Rik
644	9930111H07Rik
645	Cab39
646	Itm2c
647	4933407L21Rik
648	Gm28884
649	Gpr55
650	Gm28100
651	Spata3
652	2810459M11Rik
653	Psmd1
654	Htr2b
655	Gm21972
656	Armc9
657	Gm16341
658	B3gnt7
659	Gm28626
660	Ncl
661	Nmur1
662	1700019O17Rik
663	Ptma
664	Pde6d
665	Cops7b
666	Nppc
667	Dis3l2
668	Gm28375
669	Gm29371
670	Alppl2
671	Alpi
672	Akp3
673	Gm29374
674	Ecel1
675	Prss56
676	Chrnd
677	Chrng
678	Eif4e2
679	Efhd1
680	Efhd1os
681	Gigyf2
682	Kcnj13
683	3110079O15Rik
684	Ngef
685	Neu2
686	Inpp5d
687	Atg16l1
688	Sag
689	Dgkd
690	Gm19582
691	Usp40
692	Ugt1a10
693	Ugt1a9
694	Ugt1a8
695	Ugt1a7c
696	Ugt1a6b
697	Ugt1a6a
698	Ugt1a5
699	Ugt1a2
700	Dnajb3
701	Ugt1a1
702	Mroh2a
703	Hjurp
704	Trpm8
705	4930453O03Rik
706	Spp2
707	Gm29538
708	Gm28888
709	Glrp1
710	Gm19589
711	Gm29336
712	Arl4c
713	Platr5
714	Gm29337
715	1700067G17Rik
716	Sh3bp4
717	Gm28342
718	C030007H22Rik
719	Agap1
720	Gbx2
721	Asb18
722	Iqca
723	4930434B07Rik
724	Ackr3
725	Gm28721
726	Gm28723
727	Gm28722
728	Cops8
729	Gm9991
730	Col6a3
731	Mlph
732	Prlh
733	Rab17
734	Gm28199
735	Lrrfip1
736	Rbm44
737	Ramp1
738	Ube2f
739	Gm26683
740	Scly
741	Gm17090
742	Espnl
743	Klhl30
744	Fam132b
745	Ilkap
746	1700020N18Rik
747	Hes6
748	Per2
749	Gm28382
750	Traf3ip1
751	Asb1
752	Gm28380
753	Gm29100
754	Twist2
755	Hdac4
756	Gm26720
757	Gm29099
758	Ndufa10
759	Olfr1416
760	Olfr1415
761	Olfr1414
762	1700054K02Rik
763	Olfr1413
764	Gm28479
765	Olfr1412
766	Olfr1411
767	Olfr1410
768	Olfr12
769	Myeov2
770	Otos
771	Gm29483
772	Gm29482
773	Gm29481
774	Gpc1
775	Gm29480
776	Ankmy1
777	Dusp28
778	5033417F24Rik
779	Rnpepl1
780	9430060I03Rik
781	Capn10
782	Gpr35
783	Aqp12
784	Kif1a
785	Gm28086
786	Agxt
787	2310007B03Rik
788	Crocc2
789	Sned1
790	Mterf4
791	Gm28535
792	Pask
793	Ppp1r7
794	Ano7
795	Hdlbp
796	2025-09-02
797	Farp2
798	Stk25
799	Gm28536
800	Bok
801	Thap4
802	Gm10550
803	Atg4b
804	Dtymk
805	Ing5
806	D2hgdh
807	Gal3st2
808	Gm9994
809	Gm6086
810	Neu4
811	Pdcd1
812	4930440C22Rik
813	Fam174a
814	St8sia4
815	4930598F16Rik
816	1700063A18Rik
817	Gm29601
818	4930533P14Rik
819	Slco4c1
820	Panct2
821	Gm28901
822	Slco6c1
823	D1Ertd622e
824	Ppip5k2
825	Gin1
826	Pam
827	1810006J02Rik
828	Gm29461
829	Slco6d1
830	Gm7967
831	Cntnap5b
832	Gm20268
833	Gm28187
834	Cdh20
835	Gm15699
836	Gm29012
837	Rnf152
838	Gm17634
839	Pign
840	2310035C23Rik
841	Tnfrsf11a
842	Gm7160
843	Zcchc2
844	Gm20753
845	Phlpp1
846	A530053M12Rik
847	Bcl2
848	D630008O14Rik
849	Kdsr
850	Vps4b
851	Serpinb5
852	Serpinb12
853	Serpinb13
854	Serpinb3a
855	Serpinb3d
856	Serpinb3b
857	Serpinb3c
858	Serpinb11
859	Gm15391
860	Serpinb7
861	Serpinb2
862	Serpinb10
863	Serpinb8
864	Gm15389
865	D830032E09Rik
866	Cdh7
867	Cdh19
868	Gm29088
869	Dsel
870	Gm28189
871	9330185C12Rik
872	Cntnap5a
873	Gm19965
874	Zfp813-ps
875	Gm28363
876	B020011L13Rik
877	Gm28360
878	Gm28168
879	Gm7145
880	Gm29106
881	Tsn
882	Nifk
883	Gm28867
884	Clasp1
885	2900060B14Rik
886	Tfcp2l1
887	Gli2
888	Gm26831
889	Gm29456
890	Gm29455
891	Inhbb
892	Ralb
893	Gm27184
894	Tmem185b
895	3830432H09Rik
896	Epb41l5
897	Ptpn4
898	Gm28209
899	Tmem177
900	Cfap221
901	Sctr
902	Tmem37
903	Dbi
904	3110009E18Rik
905	Steap3
906	C1ql2
907	1700012E03Rik
908	Marco
909	En1
910	2610027F03Rik
911	Gm29346
912	Gm29345
913	Gm29348
914	Gm29347
915	Celrr
916	Gm29359
917	Insig2
918	2210011K15Rik
919	Ccdc93
920	Gm15392
921	Htr5b
922	Ddx18
923	Gm28590
924	Dpp10
925	Gm28928
926	1700121L03Rik
927	Actr3
928	Gm28706
929	Slc35f5
930	Gpr39
931	Lypd1
932	Nckap5
933	4930599A14Rik
934	Mgat5
935	Tmem163
936	Acmsd
937	2900009J06Rik
938	Ccnt2
939	Map3k19
940	Rab3gap1
941	Zranb3
942	Gm28800
943	R3hdm1
944	Ubxn4
945	Lct
946	Mcm6
947	Dars
948	Cxcr4
949	Gm26686
950	Thsd7b
951	Gm16081
952	Cd55b
953	Gm15674
954	Gm15675
955	Cd55
956	Gm16083
957	Zp3r
958	C4bp
959	Gm29427
960	Pfkfb2
961	Yod1
962	AA986860
963	Gm28857
964	Gm28856
965	Fcamr
966	Gm15848
967	Pigr
968	Fcmr
969	Il24
970	Il20
971	Il19
972	Il10
973	Mapkapk2
974	Dyrk3
975	Eif2d
976	Rassf5
977	Ikbke
978	Gm28914
979	Gm28913
980	Srgap2
981	Fam72a
982	Avpr1b
983	Ctse
984	Rab7b
985	Slc26a9
986	Pm20d1
987	Slc41a1
988	Rab29
989	Nucks1
990	Slc45a3
991	Elk4
992	Mfsd4
993	Gm26892
994	Cdk18
995	Gm29629
996	Lemd1
997	1700037F24Rik
998	Gm10188
999	Gm29630
1000	Klhdc8a
1001	Nuak2
1002	F730311O21Rik
1003	Tmcc2
1004	Gm15849
1005	Dstyk
1006	Rbbp5
1007	Tmem81
1008	Cntn2
1009	Nfasc
1010	Gm10538
1011	Lrrn2
1012	Mdm4
1013	Pik3c2b
1014	Gm28609
1015	Ppp1r15b
1016	Plekha6
1017	Gm19461
1018	Golt1a
1019	Gm28040
1020	Kiss1
1021	Ren1
1022	Etnk2
1023	Sox13
1024	Snrpe
1025	Gm26706
1026	Zc3h11a
1027	Gm38394
1028	Zbed6
1029	Lax1
1030	Atp2b4
1031	Gm28441
1032	Optc
1033	Gm15851
1034	Prelp
1035	Gm1627
1036	Fmod
1037	Btg2
1038	Chit1
1039	Chil1
1040	Mybph
1041	Adora1
1042	Myog
1043	Ppfia4
1044	Tmem183a
1045	4933406M09Rik
1046	Cyb5r1
1047	Adipor1
1048	Platr1
1049	Klhl12
1050	Rabif
1051	Mgat4e
1052	Kdm5b
1053	Gm26783
1054	Syt2
1055	Ppp1r12b
1056	Gm28892
1057	Ube2t
1058	Lgr6
1059	Gm10535
1060	Ptpn7
1061	Arl8a
1062	Gm15445
1063	Gpr37l1
1064	Gm26642
1065	Elf3
1066	Rnpep
1067	Timm17a
1068	Lmod1
1069	Shisa4
1070	Ipo9
1071	Nav1
1072	Gm4793
1073	Gm38399
1074	Csrp1
1075	Phlda3
1076	Tnni1
1077	Lad1
1078	Tnnt2
1079	Pkp1
1080	Igfn1
1081	Tmem9
1082	Ascl5
1083	Cacna1s
1084	Gm37759
1085	Kif21b
1086	Mroh3
1087	5730559C18Rik
1088	Gm26568
1089	A430034D21Rik
1090	Gm37552
1091	Gm26781
1092	Gpr25
1093	Camsap2
1094	Ddx59
1095	Kif14
1096	Gm37799
1097	Gm33994
1098	4933409D19Rik
1099	Platr23
1100	Zfp281
1101	Gm19705
1102	Platr22
1103	Nr5a2
1104	Gm26979
1105	Gm26936
1106	A430106G13Rik
1107	Ptprc
1108	Gm28556
1109	Atp6v1g3
1110	Nek7
1111	Gm28501
1112	Gm5833
1113	Lhx9
1114	2310009B15Rik
1115	1700019P21Rik
1116	Dennd1b
1117	Crb1
1118	4933436E23Rik
1119	Gm34816
1120	Zbtb41
1121	Aspm
1122	F13b
1123	Cfhr1
1124	Gm4788
1125	Cfhr2
1126	Cfh
1127	Kcnt2
1128	4930590L20Rik
1129	Cdc73
1130	B3galt2
1131	Glrx2
1132	Trove2
1133	Uchl5
1134	Rgs2
1135	Rgs13
1136	Rgs1
1137	Rgs21
1138	Rgs18
1139	Gm29514
1140	Brinp3
1141	Gm15584
1142	Gm29515
1143	Gm29020
1144	Gm29398
1145	Pla2g4a
1146	Ptgs2
1147	Ptgs2os2
1148	Pdc
1149	2310030A07Rik
1150	BC003331
1151	Tpr
1152	Prg4
1153	Hmcn1
1154	Gm20631
1155	Gm29188
1156	C730036E19Rik
1157	Gm10138
1158	Ivns1abp
1159	Swt1
1160	Trmt1l
1161	Rnf2
1162	Gm28181
1163	Fam129a
1164	2810414N06Rik
1165	Edem3
1166	1700025G04Rik
1167	Gm28610
1168	Tsen15
1169	Colgalt2
1170	Rgl1
1171	Apobec4
1172	Arpc5
1173	Ncf2
1174	Smg7
1175	Nmnat2
1176	Gm28960
1177	Lamc2
1178	Lamc1
1179	Shcbp1l
1180	Dhx9
1181	Npl
1182	Rgs8
1183	Gm29529
1184	C230024C17Rik
1185	Rgs16
1186	Gm28513
1187	Rnasel
1188	Rgsl1
1189	Teddm2
1190	Teddm1b
1191	Teddm1a
1192	Glul
1193	Gm29290
1194	Gm29291
1195	Gm28286
1196	A830008E24Rik
1197	Zfp648
1198	4930452N14Rik
1199	4930532M18Rik
1200	Cacna1e
1201	Gm29282
1202	Gm9530
1203	Ier5
1204	Mr1
1205	Stx6
1206	BC034090
1207	Gm37622
1208	Xpr1
1209	Gm5532
1210	Acbd6
1211	Lhx4
1212	Qsox1
1213	Gm37571
1214	Cep350
1215	Tor1aip1
1216	Tor1aip2
1217	Fam163a
1218	Tdrd5
1219	4930518J20Rik
1220	Nphs2
1221	Axdnd1
1222	Gm2000
1223	Soat1
1224	Gm10031
1225	Abl2
1226	Tor3a
1227	Fam20b
1228	Ralgps2
1229	Angptl1
1230	4930439D14Rik
1231	Gm28694
1232	Tex35
1233	Rasal2
1234	BC026585
1235	Gm15486
1236	Sec16b
1237	Brinp2
1238	Astn1
1239	Gm37679
1240	Pappa2
1241	1600012P17Rik
1242	4930562F17Rik
1243	Rfwd2
1244	Tnr
1245	Gm38039
1246	Gm37294
1247	4930523C07Rik
1248	4930562F07Rik
1249	Tnn
1250	Mrps14
1251	Cacybp
1252	Rabgap1l
1253	Gm36975
1254	Gm37083
1255	Gm38060
1256	Rc3h1
1257	Serpinc1
1258	Zbtb37
1259	Gm37362
1260	Dars2
1261	Gm37634
1262	Cenpl
1263	Klhl20
1264	Ankrd45
1265	4930469G21Rik
1266	Prdx6
1267	Tnfsf4
1268	Tnfsf18
1269	Fasl
1270	Suco
1271	Gm31925
1272	4930558K02Rik
1273	Pigc
1274	Gm38304
1275	Dnm3
1276	2810442N19Rik
1277	Dnm3os
1278	Mettl13
1279	Vamp4
1280	Myoc
1281	7420461P10Rik
1282	Prrc2c
1283	Fmo4
1284	Fmo1
1285	Fmo2
1286	Fmo6
1287	Fmo3
1288	Gm37273
1289	Mroh9
1290	Prrx1
1291	Gm20471
1292	Gm26523
1293	Gorab
1294	Gm29500
1295	Mettl11b
1296	Kifap3
1297	Scyl3
1298	BC055324
1299	Mettl18
1300	Sele
1301	Sell
1302	Selp
1303	Gm16587
1304	Gm16548
1305	F5
1306	Slc19a2
1307	Ccdc181
1308	Blzf1
1309	Nme7
1310	Atp1b1
1311	Gm32391
1312	Gm26685
1313	Gm37754
1314	Gm37853
1315	Gm37184
1316	Gm36945
1317	Dpt
1318	Gm32569
1319	Xcl1
1320	1700029M03Rik
1321	4930568G15Rik
1322	Tbx19
1323	Sft2d2
1324	Tiprl
1325	Gpr161
1326	Dcaf6
1327	Mpc2
1328	Adcy10
1329	Gm38325
1330	Mpzl1
1331	Rcsd1
1332	Gm37073
1333	Creg1
1334	Gm36972
1335	Cd247
1336	Gm37469
1337	Pou2f1
1338	Gm26665
1339	Gm37923
1340	Dusp27
1341	Gpa33
1342	Mael
1343	Ildr2
1344	5330438I03Rik
1345	Gm15853
1346	Tada1
1347	Pogk
1348	Gm4846
1349	Gm4847
1350	Fmo9
1351	Gm16701
1352	Fam78b
1353	Uck2
1354	Gm37982
1355	Gm2453
1356	Tmco1
1357	Aldh9a1
1358	Mgst3
1359	Lrrc52
1360	Rxrg
1361	Lmx1a
1362	Gm20711
1363	Pbx1
1364	Gm37839
1365	Nuf2
1366	Rgs5
1367	Rgs4
1368	Ccdc190
1369	Hsd17b7
1370	3110045C21Rik
1371	Ddr2
1372	Uap1
1373	Gm37748
1374	Gm37502
1375	Uhmk1
1376	4930500M09Rik
1377	Sh2d1b2
1378	Sh2d1b1
1379	Gm7694
1380	Nos1ap
1381	1700015E13Rik
1382	Olfml2b
1383	Atf6
1384	Dusp12
1385	Gm26620
1386	Fcrlb
1387	Fcrla
1388	Fcgr2b
1389	Gm38204
1390	Gm10522
1391	Fcgr4
1392	Fcgr3
1393	Cfap126
1394	Sdhc
1395	Mpz
1396	Pcp4l1
1397	Nr1i3
1398	Tomm40l
1399	Apoa2
1400	Fcer1g
1401	Ndufs2
1402	Adamts4
1403	B4galt3
1404	Ppox
1405	Usp21
1406	Ufc1
1407	Gm20045
1408	Dedd
1409	Nit1
1410	Pfdn2
1411	Klhdc9
1412	Pvrl4
1413	Arhgap30
1414	Usf1
1415	Tstd1
1416	Gm26641
1417	F11r
1418	B930036N10Rik
1419	Alyref2
1420	Itln1
1421	Cd244
1422	Ly9
1423	Slamf7
1424	Gm37787
1425	Cd48
1426	Slamf1
1427	Cd84
1428	Gm10521
1429	Gm37065
1430	Slamf6
1431	Vangl2
1432	Nhlh1
1433	Ncstn
1434	Copa
1435	Gm37756
1436	Pex19
1437	Dcaf8
1438	Pea15a
1439	Casq1
1440	Gm17224
1441	Atp1a4
1442	Gm37950
1443	Igsf8
1444	Atp1a2
1445	Kcnj9
1446	Gm36937
1447	Kcnj10
1448	Pigm
1449	Slamf9
1450	Igsf9
1451	Tagln2
1452	Cfap45
1453	Vsig8
1454	Slamf8
1455	Fcrl6
1456	Dusp23
1457	Crp
1458	Apcs
1459	Olfr16
1460	Olfr1408
1461	Olfr1406
1462	Olfr218
1463	Olfr1404
1464	Fcer1a
1465	Olfr418
1466	Mptx2
1467	Ackr1
1468	Cadm3
1469	Aim2
1470	Gm4955
1471	BC094916
1472	Pydc4
1473	Pyhin1
1474	Pydc3
1475	AI607873
1476	Ifi204
1477	Mndal
1478	Mnda
1479	Ifi203
1480	Ifi202b
1481	Ifi205
1482	Olfr433
1483	Olfr432
1484	Olfr430
1485	Olfr429
1486	Olfr427
1487	Olfr231
1488	Olfr424
1489	Olfr420
1490	Spta1
1491	Olfr419
1492	Mptx1
1493	Olfr417
1494	Olfr248
1495	Olfr414
1496	Olfr220
1497	Fmn2
1498	Grem2
1499	Rgs7
1500	Gm36307
1501	Fh1
1502	Kmo
1503	Opn3
1504	Chml
1505	Wdr64
1506	Exo1
1507	Gm38100
1508	Pld5
1509	Rbm8a2
1510	Gm38101
1511	Gm36536
1512	Cep170
1513	Gm36992
1514	Sdccag8
1515	Gm15423
1516	Akt3
1517	Gm26801
1518	Zbtb18
1519	Gm37306
1520	Gm37280
1521	2310043L19Rik
1522	1700016C15Rik
1523	Adss
1524	Gm16432
1525	Desi2
1526	B230369F24Rik
1527	Cox20
1528	Gm16586
1529	Gm28062
1530	Hnrnpu
1531	Efcab2
1532	Kif26b
1533	Gm16564
1534	Smyd3
1535	Tfb2m
1536	Cnst
1537	Sccpdh
1538	Gm1305
1539	Ahctf1
1540	Gm10518
1541	Cdc42bpa
1542	Adck3
1543	Gm37336
1544	Psen2
1545	Gm31728
1546	Itpkb
1547	6330403A02Rik
1548	Gm37267
1549	Parp1
1550	Lin9
1551	Mixl1
1552	Acbd3
1553	Gm37768
1554	Gm38293
1555	H3f3a
1556	Gm17275
1557	H3f3aos
1558	Sde2
1559	Lefty2
1560	Pycr2
1561	Lefty1
1562	Tmem63a
1563	2210411M09Rik
1564	Ephx1
1565	9130409I23Rik
1566	Gm37406
1567	Nvl
1568	Cnih4
1569	Wdr26
1570	A430110L20Rik
1571	Cnih3
1572	Ccdc121
1573	Dnah14
1574	Lbr
1575	Gm5533
1576	Enah
1577	Srp9
1578	Vmn1r1
1579	Degs1
1580	1700047M11Rik
1581	Fbxo28
1582	Trp53bp2
1583	Capn2
1584	Gm37885
1585	Capn8
1586	Gm37218
1587	Ccdc185
1588	Susd4
1589	Tlr5
1590	Gm38079
1591	Disp1
1592	Brox
1593	Aida
1594	Mia3
1595	Taf1a
1596	Gm37986
1597	Hhipl2
1598	Gm33973
1599	Gm34068
1600	Gm38108
1601	Dusp10
1602	1700056E22Rik
1603	Gm37223
1604	Gm37712
1605	1700112H15Rik
1606	Gm37800
1607	4930488B22Rik
1608	Hlx
1609	Gm34342
1610	2025-03-01
1611	2025-03-02
1612	C130074G19Rik
1613	Mark1
1614	Gm38251
1615	Gm34732
1616	4930433J02Rik
1617	Gm37662
1618	Rab3gap2
1619	Gm34882
1620	Iars2
1621	2010103J01Rik
1622	Bpnt1
1623	4930532G15Rik
1624	Eprs
1625	9630028B13Rik
1626	Gm2061
1627	Slc30a10
1628	Gm38093
1629	Lyplal1
1630	Gm37134
1631	A730004F24Rik
1632	Tgfb2
1633	Gm29491
1634	Rrp15
1635	A430105J06Rik
1636	1700023G09Rik
1637	Gm37912
1638	D1Pas1
1639	Spata17
1640	1700007P06Rik
1641	Gpatch2
1642	Gm38155
1643	Gm37896
1644	Esrrg
1645	Gm36388
1646	9330162B11Rik
1647	Gm38064
1648	Ush2a
1649	Kctd3
1650	Kcnk2
1651	A430027H14Rik
1652	Cenpf
1653	Ptpn14
1654	Gm26574
1655	Gm37422
1656	Smyd2
1657	Prox1
1658	Gm28172
1659	Prox1os
1660	Gm29678
1661	Gm30725
1662	Gm30932
1663	Rps6kc1
1664	Angel2
1665	Vash2
1666	Gm31373
1667	Mfsd7b
1668	A230020J21Rik
1669	Spata45
1670	Tatdn3
1671	Nsl1
1672	Gm38188
1673	Batf3
1674	Gm38161
1675	Fam71a
1676	Atf3
1677	D730003I15Rik
1678	Gm37168
1679	Nenf
1680	Tmem206
1681	Ppp2r5a
1682	Gm32200
1683	Gm37432
1684	Dtl
1685	Ints7
1686	Lpgat1
1687	Gm38037
1688	Nek2
1689	1700034H15Rik
1690	Slc30a1
1691	Rd3
1692	Gm26670
1693	Traf5
1694	Gm26879
1695	Rcor3
1696	Gm10516
1697	Kcnh1
1698	Hhat
1699	1700065J18Rik
1700	Sertad4
1701	Gm15867
1702	Syt14
1703	Gm31406
1704	Diexf
1705	Irf6
1706	A130010J15Rik
1707	Traf3ip3
1708	Gm15872
1709	4930570N18Rik
1710	Lamb3
1711	Hsd11b1
1712	G0s2
1713	Gm37650
1714	Camk1g
1715	4631405K08Rik
1716	4930503O07Rik
1717	Plxna2
1718	Cd34
1719	Gm16897
1720	Gm32250
1721	Gm37027
1722	Cd46
1723	Cr1l
1724	Cr2
1725	Fam171a1
1726	Nmt2
1727	Rpp38
1728	Acbd7
1729	Olah
1730	Meig1
1731	Dclre1c
1732	Suv39h2
1733	Gm13184
1734	Hspa14
1735	Cdnf
1736	Fam107b
1737	Gm13185
1738	Gm13180
1739	Gm13191
1740	Frmd4a
1741	1700080N15Rik
1742	Gm13189
1743	Gm13175
1744	Gm13179
1745	Prpf18
1746	Bend7
1747	Sephs1
1748	Phyh
1749	Ucma
1750	Mcm10
1751	Optn
1752	4930551O13Rik
1753	Gm26776
1754	Ccdc3
1755	Camk1d
1756	Cdc123
1757	Nudt5
1758	Gm13199
1759	Sec61a2
1760	Gm13267
1761	Dhtkd1
1762	Upf2
1763	Proser2
1764	Gm10857
1765	Echdc3
1766	A230108P19Rik
1767	Gm13383
1768	Usp6nl
1769	Gm13388
1770	Gm13391
1771	Celf2
1772	Gm13389
1773	Gm26565
1774	Gm28641
1775	Gm13211
1776	1700061F12Rik
1777	Gm13219
1778	Gm13218
1779	Gata3
1780	Gm13256
1781	4930412O13Rik
1782	9230102O04Rik
1783	Gm13262
1784	Taf3
1785	Atp5c1
1786	Kin
1787	Itih2
1788	Itih5
1789	Sfmbt2
1790	Gm13264
1791	Prkcq
1792	Gm38171
1793	8030442B05Rik
1794	Gm13293
1795	Gm13291
1796	Pfkfb3
1797	Gm10851
1798	Rbm17
1799	Gm17490
1800	Il2ra
1801	Il15ra
1802	Fbxo18
1803	Ankrd16
1804	Itga8
1805	E030013I19Rik
1806	Fam188a
1807	Gm37565
1808	Pter
1809	C1ql3
1810	Rsu1
1811	Cubn
1812	Trdmt1
1813	Vim
1814	St8sia6
1815	Gm37126
1816	Hacd1
1817	Stam
1818	Tmem236
1819	Mrc1
1820	Slc39a12
1821	Cacnb2
1822	Gm10848
1823	Gm13269
1824	Nsun6
1825	Arl5b
1826	Malrd1
1827	Plxdc2
1828	Gm13322
1829	Nebl
1830	Gm13324
1831	H2afb1
1832	A930004D18Rik
1833	Gm13330
1834	Skida1
1835	Mllt10
1836	Dnajc1
1837	Commd3
1838	Bmi1
1839	Spag6
1840	Carlr
1841	Pip4k2a
1842	4930426L09Rik
1843	Armc3
1844	4930447M23Rik
1845	Msrb2
1846	Gm13344
1847	Ptf1aos
1848	Ptf1a
1849	4921504E06Rik
1850	Gm13348
1851	Otud1
1852	Gm13346
1853	Etl4
1854	Gm17171
1855	Gm13335
1856	Gm13362
1857	Arhgap21
1858	Gm13375
1859	Gm13376
1860	Enkur
1861	Thnsl1
1862	Gm13327
1863	Gpr158
1864	Myo3a
1865	Gad2
1866	1700092C17Rik
1867	Apbb1ip
1868	Pdss1
1869	Abi1
1870	Acbd5
1871	Mastl
1872	Yme1l1
1873	4931423N10Rik
1874	Nxph2
1875	Spopl
1876	Hnmt
1877	Tbpl2
1878	Il1f8
1879	Il1f9
1880	Il1f6
1881	Il1f5
1882	Il1f10
1883	Gm13411
1884	Il1rn
1885	Psd4
1886	Pax8
1887	Gm13417
1888	Cacna1b
1889	Ehmt1
1890	Arrdc1
1891	Zmynd19
1892	Dph7
1893	Mrpl41
1894	Pnpla7
1895	Nsmf
1896	Entpd8
1897	Noxa1
1898	Gm13387
1899	Nrarp
1900	Gm38287
1901	Tor4a
1902	Nelfb
1903	4933433C11Rik
1904	Fam166a
1905	Tubb4b
1906	Slc34a3
1907	Rnf224
1908	Cysrt1
1909	Rnf208
1910	Ndor1
1911	Tmem203
1912	Tprn
1913	Ssna1
1914	Anapc2
1915	Tmem210
1916	Lrrc26
1917	Grin1
1918	Grin1os
1919	AA543186
1920	Man1b1
1921	Dpp7
1922	Uap1l1
1923	Sapcd2
1924	Entpd2
1925	Npdc1
1926	Fut7
1927	Abca2
1928	BC029214
1929	Clic3
1930	Ptgds
1931	Lcn12
1932	C8g
1933	Fbxw5
1934	Traf2
1935	Edf1
1936	Mamdc4
1937	Phpt1
1938	Gm996
1939	Gm26702
1940	Rabl6
1941	Fcnaos
1942	Ccdc183
1943	Tmem141
1944	Fcna
1945	Lcn8
1946	Lcn5
1947	Lcn6
1948	Lcn10
1949	Obp2a
1950	A230005M16Rik
1951	Bmyc
1952	Obp2b
1953	Lcn3
1954	Lcn11
1955	Gm13539
1956	Glt6d1
1957	Lcn9
1958	Sohlh1
1959	Kcnt1
1960	Camsap1
1961	Ubac1
1962	Nacc2
1963	Gm13554
1964	C330006A16Rik
1965	1810012K08Rik
1966	Gm13553
1967	Lhx3
1968	Gm27196
1969	Qsox2
1970	C030048H21Rik
1971	Ccdc187
1972	Gpsm1
1973	Dnlz
1974	Card9
1975	Snapc4
1976	Gm13563
1977	Sdccag3
1978	Pmpca
1979	Inpp5e
1980	Sec16a
1981	Notch1
1982	Egfl7
1983	Gm20532
1984	Agpat2
1985	Fam69b
1986	Snhg7os
1987	Lcn4
1988	Abo
1989	Surf6
1990	Med22
1991	Rpl7a
1992	Surf1
1993	Surf2
1994	Surf4
1995	Stkld1
1996	Rexo4
1997	Adamts13
1998	Cacfd1
1999	Slc2a6
[truncated: 25,501 more rows]

## Sheet: Upregulated DG gene list
Cluster								Upregulated in Cluster 1
	Gm15594	4.32213	8.51755	1232.72	6.36379e-18	6.34343e-14				logFC	logCPM	F	PValue	FDR
	Slit2	1.2433	6.6438	101.997	8.33591e-09	1.07606e-05			Gm15594	4.32213	8.51755	1232.72	6.36379e-18	6.34343e-14
	Serpina3n	3.35704	3.47184	99.7357	8.63614e-09	1.07606e-05			Slit2	1.2433	6.6438	101.997	8.33591e-09	1.07606e-05
	D8Ertd82e	2.21875	4.10304	95.8005	1.35639e-08	1.35205e-05			Serpina3n	3.35704	3.47184	99.7357	8.63614e-09	1.07606e-05
	Gm20404	1.90306	5.76535	92.9433	1.69168e-08	1.53297e-05			D8Ertd82e	2.21875	4.10304	95.8005	1.35639e-08	1.35205e-05
	Zfp804b	0.737463	9.19213	85.3913	3.19483e-08	2.65384e-05			Gm20404	1.90306	5.76535	92.9433	1.69168e-08	1.53297e-05
	Leprotl1	1.35729	4.30913	36.8094	1.02e-05	0.00535126			Zfp804b	0.737463	9.19213	85.3913	3.19483e-08	2.65384e-05
	Ralgapa2	0.50596	7.71202	34.8011	1.4349e-05	0.00708671			Leprotl1	1.35729	4.30913	36.8094	1.02e-05	0.00535126
	Tnks	0.549804	6.84655	32.8743	2.01843e-05	0.0087477			Ralgapa2	0.50596	7.71202	34.8011	1.4349e-05	0.00708671
	Erdr1	1.33347	5.22032	32.6742	2.81771e-05	0.0112348			Tnks	0.549804	6.84655	32.8743	2.01843e-05	0.0087477
	Timp4	0.685435	6.28048	29.4691	3.81752e-05	0.0140937			Erdr1	1.33347	5.22032	32.6742	2.81771e-05	0.0112348
	Aim2	1.05266	4.35755	28.6593	4.47557e-05	0.0157938			Timp4	0.685435	6.28048	29.4691	3.81752e-05	0.0140937
	Pam	0.564048	8.15498	28.2408	4.86106e-05	0.0161517			Aim2	1.05266	4.35755	28.6593	4.47557e-05	0.0157938
	Cpne4	0.382506	8.42332	25.3769	8.77577e-05	0.0266837			Pam	0.564048	8.15498	28.2408	4.86106e-05	0.0161517
	Kcnb2	0.37965	9.71468	25.346	8.8339e-05	0.0266837			Cpne4	0.382506	8.42332	25.3769	8.77577e-05	0.0266837
	Samd4	0.870191	4.96619	24.9675	9.58333e-05	0.026728			Kcnb2	0.37965	9.71468	25.346	8.8339e-05	0.0266837
	Lrrtm4	0.252893	12.7693	24.2678	0.000111553	0.0291628			Samd4	0.870191	4.96619	24.9675	9.58333e-05	0.026728
	Gpc3	1.58261	3.49807	24.2571	0.00011227	0.0291628			Lrrtm4	0.252893	12.7693	24.2678	0.000111553	0.0291628
	Rad51ap2	0.951589	4.48078	24.1679	0.0001141	0.0291628			Gpc3	1.58261	3.49807	24.2571	0.00011227	0.0291628
	Mlip	0.621383	7.1374	23.2067	0.000141228	0.0312835			Rad51ap2	0.951589	4.48078	24.1679	0.0001141	0.0291628
	Lsm14a	0.637571	5.75281	21.5112	0.000208721	0.0442667			Mlip	0.621383	7.1374	23.2067	0.000141228	0.0312835
	Grm8	0.406244	7.4228	21.1554	0.000227057	0.0471522			Lsm14a	0.637571	5.75281	21.5112	0.000208721	0.0442667
	Grp	0.893665	4.3811	20.9715	0.000237319	0.0482775			Grm8	0.406244	7.4228	21.1554	0.000227057	0.0471522
	Scn1b	0.674517	5.74916	20.7677	0.000249129	0.0496664			Grp	0.893665	4.3811	20.9715	0.000237319	0.0482775
	Bcl2	1.2537	3.78682	20.6187	0.000258524	0.0505288			Scn1b	0.674517	5.74916	20.7677	0.000249129	0.0496664
	Ptprn2	0.32785	8.5968	19.2446	0.000362176	0.0656395			Bcl2	1.2537	3.78682	20.6187	0.000258524	0.0505288
	Plekhh2	0.804279	4.42273	18.8475	0.000400465	0.0700321			Ptprn2	0.32785	8.5968	19.2446	0.000362176	0.0656395
	Prkcg	0.414769	6.73374	18.6074	0.000425647	0.0707597			Plekhh2	0.804279	4.42273	18.8475	0.000400465	0.0700321
	4930555F03Rik	0.800057	4.6379	17.4723	0.000572012	0.0889436			Prkcg	0.414769	6.73374	18.6074	0.000425647	0.0707597
	Unc5d	0.347409	9.16887	17.4192	0.000579989	0.0889436			4930555F03Rik	0.800057	4.6379	17.4723	0.000572012	0.0889436
	Hmgcll1	0.628974	5.32875	17.0461	0.000640694	0.092557			Unc5d	0.347409	9.16887	17.4192	0.000579989	0.0889436
	Tenm2	0.248693	12.211	16.9842	0.000651395	0.0927587			Hmgcll1	0.628974	5.32875	17.0461	0.000640694	0.092557
	Ghr	0.468721	6.12841	16.3399	0.000775914	0.106758			Tenm2	0.248693	12.211	16.9842	0.000651395	0.0927587
	Camk4	0.618688	5.16152	16.2291	0.000799947	0.106758			Ghr	0.468721	6.12841	16.3399	0.000775914	0.106758
	Arhgap6	0.524103	5.86248	16.214	0.000803252	0.106758			Camk4	0.618688	5.16152	16.2291	0.000799947	0.106758
	Ptchd4	0.377268	8.7998	15.9211	0.000871028	0.111381			Arhgap6	0.524103	5.86248	16.214	0.000803252	0.106758
	Dach1	0.865246	4.84222	15.7788	0.000906371	0.112908			Ptchd4	0.377268	8.7998	15.9211	0.000871028	0.111381
	Glra2	0.737441	4.30422	15.6518	0.000939237	0.114175			Dach1	0.865246	4.84222	15.7788	0.000906371	0.112908
	Rccd1	0.672414	4.87597	14.948	0.0011467	0.132572			Glra2	0.737441	4.30422	15.6518	0.000939237	0.114175
	Robo2	0.307486	9.74672	14.9218	0.00115524	0.132572			Rccd1	0.672414	4.87597	14.948	0.0011467	0.132572
	Tmc4	1.11181	3.32383	14.4604	0.00132236	0.143479			Robo2	0.307486	9.74672	14.9218	0.00115524	0.132572
	Nufip2	0.424983	5.95351	13.9726	0.00152431	0.156643			Tmc4	1.11181	3.32383	14.4604	0.00132236	0.143479
	Shc3	0.906003	4.3718	13.7945	0.00160769	0.162584			Nufip2	0.424983	5.95351	13.9726	0.00152431	0.156643
	Dcc	0.354714	9.82862	13.9287	0.00161475	0.162584			Shc3	0.906003	4.3718	13.7945	0.00160769	0.162584
	Esyt2	0.389529	6.86844	13.458	0.00177839	0.168828			Dcc	0.354714	9.82862	13.9287	0.00161475	0.162584
	Laptm4a	0.567114	5.14225	13.2794	0.00187747	0.173153			Esyt2	0.389529	6.86844	13.458	0.00177839	0.168828
	Pitpnm3	0.824232	3.88259	12.9968	0.00204764	0.182005			Laptm4a	0.567114	5.14225	13.2794	0.00187747	0.173153
	Rpa3	0.966071	3.54897	12.8346	0.00215392	0.188336			Pitpnm3	0.824232	3.88259	12.9968	0.00204764	0.182005
	Tenm3	0.42444	7.0824	12.5899	0.00232181	0.196665			Rpa3	0.966071	3.54897	12.8346	0.00215392	0.188336
									Tenm3	0.42444	7.0824	12.5899	0.00232181	0.196665
Cluster 2		logFC	logCPM	F	PValue	FDR		Cluster 2
	Gm15594	3.98601	8.51846	1422.1	4.14318e-18	4.22646e-14				logFC	logCPM	F	PValue	FDR
	Gm20404	2.00138	5.4336	121.664	2.86247e-09	4.86668e-06			Gm15594	3.98601	8.51846	1422.1	4.14318e-18	4.22646e-14
	Zfp804b	0.953915	9.0216	112.639	5.14594e-09	7.4991e-06			Gm20404	2.00138	5.4336	121.664	2.86247e-09	4.86668e-06
	Leprotl1	1.98378	4.19381	84.1724	4.50263e-08	3.82761e-05			Zfp804b	0.953915	9.0216	112.639	5.14594e-09	7.4991e-06
	Smim18	2.04952	3.38872	62.6492	3.70581e-07	0.000270021			Leprotl1	1.98378	4.19381	84.1724	4.50263e-08	3.82761e-05
	D8Ertd82e	1.66565	4.17555	45.2372	3.18224e-06	0.00181487			Smim18	2.04952	3.38872	62.6492	3.70581e-07	0.000270021
	Gpc3	1.46401	4.54981	45.1874	3.2024e-06	0.00181487			D8Ertd82e	1.66565	4.17555	45.2372	3.18224e-06	0.00181487
	Rad51ap2	1.5311	4.05085	39.5776	7.41012e-06	0.00343594			Gpc3	1.46401	4.54981	45.1874	3.2024e-06	0.00181487
	3632451O06Rik	2.65984	2.83512	37.9501	9.37274e-06	0.00415701			Rad51ap2	1.5311	4.05085	39.5776	7.41012e-06	0.00343594
	Pcsk6	2.07722	2.86961	32.6474	2.38203e-05	0.00971964			3632451O06Rik	2.65984	2.83512	37.9501	9.37274e-06	0.00415701
	Rpa3	1.53888	3.21184	32.1847	2.55526e-05	0.0100255			Pcsk6	2.07722	2.86961	32.6474	2.38203e-05	0.00971964
	Tmc4	1.58026	3.53198	29.3792	4.27605e-05	0.014071			Rpa3	1.53888	3.21184	32.1847	2.55526e-05	0.0100255
	Leng1	1.32356	3.62239	25.7423	8.82032e-05	0.0250066			Tmc4	1.58026	3.53198	29.3792	4.27605e-05	0.014071
	Aim2	0.970412	4.07568	25.0503	0.000101889	0.0267014			Leng1	1.32356	3.62239	25.7423	8.82032e-05	0.0250066
	Slit2	0.787686	6.50389	25.0393	0.000102083	0.0267014			Aim2	0.970412	4.07568	25.0503	0.000101889	0.0267014
	Npas3	0.704223	6.18013	23.9798	0.000128138	0.0326784			Slit2	0.787686	6.50389	25.0393	0.000102083	0.0267014
	Cntn5	0.438668	10.1075	23.8343	0.000132262	0.0329074			Npas3	0.704223	6.18013	23.9798	0.000128138	0.0326784
	Zfp423	0.73995	5.51392	23.4973	0.000142412	0.0344325			Cntn5	0.438668	10.1075	23.8343	0.000132262	0.0329074
	Cpne4	0.385844	8.26706	23.4108	0.000145142	0.0344325			Zfp423	0.73995	5.51392	23.4973	0.000142412	0.0344325
	Eln	1.52774	2.78782	22.0991	0.000196683	0.0417993			Cpne4	0.385844	8.26706	23.4108	0.000145142	0.0344325
	Sgcz	0.550924	8.0044	20.9929	0.000251825	0.0503699			Eln	1.52774	2.78782	22.0991	0.000196683	0.0417993
	Timp4	0.677276	6.45173	20.3396	0.000294118	0.0545508			Sgcz	0.550924	8.0044	20.9929	0.000251825	0.0503699
	Grm3	0.600663	5.24506	19.4652	0.000363708	0.0639688			Timp4	0.677276	6.45173	20.3396	0.000294118	0.0545508
	Adcy8	0.626574	6.34547	19.0894	0.000399103	0.066259			Grm3	0.600663	5.24506	19.4652	0.000363708	0.0639688
	Samd4	0.722519	4.50664	19.0745	0.000400654	0.066259			Adcy8	0.626574	6.34547	19.0894	0.000399103	0.066259
	Lrrtm4	0.234255	13.0379	18.8638	0.000422197	0.066259			Samd4	0.722519	4.50664	19.0745	0.000400654	0.066259
	BC030499	0.660998	5.46213	18.7309	0.000436532	0.0674707			Lrrtm4	0.234255	13.0379	18.8638	0.000422197	0.066259
	2210408I21Rik	0.381391	6.97896	18.1941	0.000500093	0.0732985			BC030499	0.660998	5.46213	18.7309	0.000436532	0.0674707
	Kcnb2	0.363396	9.38761	18.1161	0.000510165	0.0732985			2210408I21Rik	0.381391	6.97896	18.1941	0.000500093	0.0732985
	Gm29242	0.832178	4.2603	17.8221	0.000550439	0.0779865			Kcnb2	0.363396	9.38761	18.1161	0.000510165	0.0732985
	Plekhh2	0.57678	5.36474	17.746	0.000561188	0.0784202			Gm29242	0.832178	4.2603	17.8221	0.000550439	0.0779865
	Ralgapa2	0.335325	8.38996	17.2284	0.000642322	0.0873644			Plekhh2	0.57678	5.36474	17.746	0.000561188	0.0784202
	Gm14582	1.64143	3.07075	16.8491	0.000714699	0.0950296			Ralgapa2	0.335325	8.38996	17.2284	0.000642322	0.0873644
	Cnbd1	0.717833	4.49195	16.7119	0.000736811	0.0953061			Gm14582	1.64143	3.07075	16.8491	0.000714699	0.0950296
	A630012P03Rik	1.21945	3.82344	16.6299	0.00075348	0.0960782			Cnbd1	0.717833	4.49195	16.7119	0.000736811	0.0953061
	Erdr1	1.32285	5.35666	21.396	0.000796436	0.0978848			A630012P03Rik	1.21945	3.82344	16.6299	0.00075348	0.0960782
	Arhgap6	0.636646	5.69791	16.1247	0.000863224	0.101894			Erdr1	1.32285	5.35666	21.396	0.000796436	0.0978848
	Gpr158	0.275573	8.72504	15.3867	0.00105816	0.117329			Arhgap6	0.636646	5.69791	16.1247	0.000863224	0.101894
	Lsm14a	0.522663	5.76051	15.2901	0.00108715	0.119248			Gpr158	0.275573	8.72504	15.3867	0.00105816	0.117329
	Rapgef5	0.356507	8.66331	15.1901	0.00111808	0.121335			Lsm14a	0.522663	5.76051	15.2901	0.00108715	0.119248
	Mctp1	0.258218	9.89538	14.9625	0.00119225	0.128022			Rapgef5	0.356507	8.66331	15.1901	0.00111808	0.121335
	Robo2	0.303203	9.33587	14.8957	0.00121507	0.129114			Mctp1	0.258218	9.89538	14.9625	0.00119225	0.128022
	Trim71	1.20102	3.03067	14.855	0.00123328	0.129698			Robo2	0.303203	9.33587	14.8957	0.00121507	0.129114
	Fam19a1	0.317351	10.581	14.7253	0.00127551	0.13113			Trim71	1.20102	3.03067	14.855	0.00123328	0.129698
	Sntg2	0.585502	4.90607	14.5541	0.00133973	0.133986			Fam19a1	0.317351	10.581	14.7253	0.00127551	0.13113
	Pabpn1	1.04591	3.26463	14.5204	0.00135544	0.134241			Sntg2	0.585502	4.90607	14.5541	0.00133973	0.133986
	Olfm3	0.624242	5.08794	14.452	0.00137967	0.135327			Pabpn1	1.04591	3.26463	14.5204	0.00135544	0.134241
	Pcdh11x	0.456972	6.37978	14.2509	0.00146227	0.140723			Olfm3	0.624242	5.08794	14.452	0.00137967	0.135327
	Scn1b	0.56742	5.19381	14.204	0.00148237	0.141324			Pcdh11x	0.456972	6.37978	14.2509	0.00146227	0.140723
	Mlip	0.499411	7.16344	14.1151	0.00152122	0.143411			Scn1b	0.56742	5.19381	14.204	0.00148237	0.141324
	Pam	0.437888	7.93926	14.0817	0.00153615	0.143411			Mlip	0.499411	7.16344	14.1151	0.00152122	0.143411
	Itm2c	0.419983	6.42299	14.0589	0.00154644	0.143411			Pam	0.437888	7.93926	14.0817	0.00153615	0.143411
	Wdhd1	0.551503	4.79979	13.5292	0.00180823	0.161512			Itm2c	0.419983	6.42299	14.0589	0.00154644	0.143411
	Glra2	0.638475	4.58137	13.477	0.00183663	0.161512			Wdhd1	0.551503	4.79979	13.5292	0.00180823	0.161512
	Slc6a1	0.529975	5.15239	13.2342	0.00197525	0.166525			Glra2	0.638475	4.58137	13.477	0.00183663	0.161512
	Uckl1os	0.590827	5.28819	12.7486	0.00228946	0.189877			Slc6a1	0.529975	5.15239	13.2342	0.00197525	0.166525
	Tenm2	0.289597	12.1293	12.7053	0.00231995	0.190854			Uckl1os	0.590827	5.28819	12.7486	0.00228946	0.189877
	Plce1	0.597466	4.48826	12.6408	0.00236663	0.193136			Tenm2	0.289597	12.1293	12.7053	0.00231995	0.190854
	Kcnk10	0.337367	7.25107	12.5865	0.00240638	0.193288			Plce1	0.597466	4.48826	12.6408	0.00236663	0.193136
	Mkx	0.379516	7.39564	12.4495	0.00251053	0.197			Kcnk10	0.337367	7.25107	12.5865	0.00240638	0.193288
									Mkx	0.379516	7.39564	12.4495	0.00251053	0.197

## Sheet: Downregulated DG Gene List
Down Cluster 1
		logFC	logCPM	F	PValue	FDR
	Nrg1	-1.12257	10.2365	307.643	1.06744e-12	5.32014e-09
	Gm44151	-1.26706	8.70718	208.601	2.75092e-11	9.14039e-08
	Gm10600	-8.87313	4.06284	271.435	6.0016e-11	1.21067e-07
	Tex21	-6.70277	3.5574	156.877	6.07277e-11	1.21067e-07
	Tia1	-1.05793	7.28131	124.502	1.77303e-09	2.94559e-06
	Mov10l1	-2.93639	3.86264	98.6421	1.01561e-08	1.12484e-05
	Gabra2	-0.580777	9.42929	71.8041	1.1416e-07	8.75348e-05
	Gm16867	-4.48401	2.34324	59.5201	1.54874e-07	0.00011027
	Gm44257	-0.836363	5.94421	50.4233	1.34553e-06	0.000894147
	Rgs6	-0.871115	7.18934	48.8146	1.67074e-06	0.00104087
	Fbxl7	-0.510303	8.28654	47.3535	2.04339e-06	0.00119815
	Chst9	-0.727287	7.40156	42.1048	4.38489e-06	0.00242826
	Opcml	-0.306983	11.7229	34.5732	1.49299e-05	0.00708671
	Gm12576	-1.81815	3.21245	33.2421	1.90669e-05	0.00863903
	4921539H07Rik	-2.00859	3.33361	31.4573	2.52928e-05	0.0105049
	Spon1	-0.502811	7.18994	30.1798	3.32914e-05	0.0127634
	Gm26905	-1.29369	3.92181	28.5329	4.5949e-05	0.0157938
	St7	-0.416977	7.60379	26.9334	6.33454e-05	0.0203686
	Gm12394	-0.656819	5.83216	25.0851	9.34211e-05	0.026728
	Chrm3	-0.595002	6.0319	24.9331	9.65296e-05	0.026728
	Lmod1	-1.31965	3.40903	24.0258	0.000118438	0.0292861
	Cttnbp2	-0.279453	10.414	23.9016	0.000120927	0.0292861
	Sycp3	-0.761481	6.30673	23.7676	0.000124576	0.0292861
	Add2	-0.3666	8.3842	23.7044	0.000126335	0.0292861
	Gm2163	-0.454882	7.86313	23.5544	0.000130631	0.0295939
	Ermard	-0.408649	7.60973	22.5323	0.000164619	0.0356722
	Serinc2	-0.707905	5.86935	20.4441	0.000269383	0.0516387
	Gm17231	-0.554785	7.3251	20.2312	0.000283702	0.0524087
	Slc24a3	-0.339519	8.45932	20.2281	0.000283915	0.0524087
	Mbd4	-0.946878	4.12006	18.8602	0.000399213	0.0700321
	Akap12	-1.15041	4.35285	18.7159	0.000414155	0.0707597
	Gm5087	-0.468639	6.26038	18.6049	0.000425921	0.0707597
	Grm7	-0.265986	11.0289	18.117	0.000482972	0.0787542
	Rph3al	-0.628846	5.77087	18.0627	0.000489844	0.0787542
	Rimbp2	-0.351352	8.56215	17.7253	0.000534976	0.0846451
	Dync2h1	-0.366797	7.00775	17.2928	0.000599799	0.0905878
	Micu3	-0.440179	6.48947	17.2027	0.000614379	0.0914049
	Glis3	-0.273328	9.1772	17.0604	0.000638213	0.092557
	Kif17	-0.467537	6.22821	16.9122	0.000664141	0.0932416
	Gm3448	-0.423591	6.34563	16.2287	0.000799982	0.106758
	Elmod2	-1.27436	3.03328	16.1385	0.000822468	0.107873
	A330102I10Rik	-0.507346	6.73652	15.9189	0.000871563	0.111381
	Ppp6r1	-1.18876	3.60628	15.7388	0.000917214	0.112908
	Rnf112	-0.495048	8.0869	16.2298	0.000917489	0.112908
	Fam135b	-0.255902	9.59994	15.3828	0.00101296	0.121653
	A330015K06Rik	-0.553633	5.52176	15.2727	0.0010451	0.124019
	Arl15	-0.282897	8.4409	14.9163	0.00115707	0.132572
	Gm42477	-0.268431	8.44968	14.6462	0.00125094	0.141697
	Myt1l	-0.245541	9.31249	14.5942	0.00126993	0.142233
	Grip1	-0.428826	7.69053	14.4806	0.00131265	0.143479
	Mios	-0.543292	5.51532	14.4506	0.00132424	0.143479
	Slc7a15	-1.21997	3.06861	14.3716	0.00135796	0.143626
	Hspa5	-0.547021	5.3189	14.3113	0.0013794	0.143626
	Dtx3	-0.36243	8.07785	14.3056	0.00138161	0.143626
	Kxd1	-0.604195	5.23335	14.3017	0.00138323	0.143626
	Mycbp2	-0.219427	10.0997	13.6516	0.00167763	0.166272
	B4galt1	-0.422057	6.12008	13.6184	0.00169447	0.166272
	Mtmr4	-0.861372	3.60627	13.5798	0.00171508	0.166272
	Fdft1	-0.691119	4.89577	13.571	0.00171893	0.166272
	Zfp462	-1.16941	3.24371	13.5499	0.00173478	0.166272
	Sycp2	-0.507873	5.69183	13.3984	0.0018108	0.170284
	4933411O13Rik	-0.958818	3.6143	13.302	0.00186407	0.173153
	Glp2r	-0.31931	8.67686	13.2249	0.00190883	0.173153
	Edil3	-0.290644	8.9383	13.2215	0.00191079	0.173153
	Mmrn2	-0.847835	4.05106	13.1291	0.00196594	0.176545
	Pdia4	-0.741859	3.95359	12.9719	0.00206325	0.182005
	P2ry14	-0.328006	8.03464	12.7311	0.00222195	0.192595
	Kcnc2	-0.602869	5.13408	12.62	0.0023004	0.196665
	Prkd1	-0.264446	8.47392	12.5709	0.00233563	0.196665
	St6galnac3	-0.224473	9.57431	12.5542	0.00234783	0.196665
Down Cluster 2
		logFC	logCPM	F	PValue	FDR
	Gm10600	-8.27823	4.82637	475.92	5.74446e-15	2.92996e-11
	Nrg1	-1.91065	8.73988	414.935	1.44488e-13	4.91306e-10
	Mov10l1	-3.73622	4.01535	156.867	2.698e-10	6.88058e-07
	Gm44151	-1.1707	9.15254	155.845	4.18758e-10	8.54351e-07
	Loxl2	-5.1008	2.45078	77.2059	1.39077e-08	1.7734e-05
	Tia1	-0.909028	7.31399	86.3865	3.71412e-08	3.82761e-05
	Tex21	-8.47597	3.45836	109.883	4.05431e-08	3.82761e-05
	Gm12394	-0.976803	6.54715	84.9727	4.18937e-08	3.82761e-05
	Rgs6	-1.73881	5.28394	65.5724	2.65683e-07	0.00020848
	Gm44257	-0.808314	6.92464	51.5118	1.36587e-06	0.000928885
	Gm12576	-2.73983	2.70111	46.3788	2.44049e-06	0.00155596
	Cttnbp2	-0.41216	10.531	44.3943	3.58311e-06	0.00192375
	St7	-0.536624	7.6927	42.9851	4.39585e-06	0.0022421
	Gm2163	-0.693239	8.58418	40.4571	6.42365e-06	0.00312037
	Serinc2	-1.65222	3.84093	32.7486	2.29552e-05	0.00971964
	Gabra2	-0.52388	9.31972	31.7698	2.73238e-05	0.0103233
	Akap12	-0.899824	4.67209	30.9162	3.19558e-05	0.0116422
	St6galnac3	-0.403237	9.59378	29.5628	4.11819e-05	0.014071
	Slc15a2	-0.976072	5.82051	29.4136	4.23732e-05	0.014071
	Add2	-0.441757	8.6627	27.5296	6.12004e-05	0.0194431
	Sycp3	-0.612198	6.05959	27.3928	6.28978e-05	0.0194431
	Dpf3	-0.497987	7.08121	25.8642	8.58743e-05	0.0250066
	Gm43154	-0.842714	4.46589	25.6951	8.89645e-05	0.0250066
	Ermard	-0.458545	7.24561	25.6015	9.07012e-05	0.0250066
	Lhfp	-1.12424	4.16633	23.2033	0.000152014	0.035243
	H2afz	-0.851514	4.48084	22.4653	0.000179324	0.0406507
	Hspa5	-0.826784	5.38276	22.2346	0.000188934	0.0416801
	Gm5087	-0.529294	6.62744	22.1627	0.000192036	0.0416801
	Slc38a11	-1.51077	3.14771	21.8294	0.000208029	0.0433082
	Cntfr	-0.939303	4.61902	21.3263	0.00023294	0.0475245
	Gm17231	-0.485053	6.83658	20.6392	0.000273805	0.0525625
	Myt1l	-0.316127	9.55236	20.5972	0.000276555	0.0525625
	Pparg	-0.988919	4.00505	20.5731	0.000278245	0.0525625
	Plk2	-0.626899	5.35666	20.0987	0.000311677	0.0567753
	Nrxn3	-0.327092	10.4422	19.6423	0.000348222	0.0623196
	Mfsd12	-1.30307	2.98945	19.3497	0.000376656	0.0651231
	Fbxl7	-0.36851	7.7455	19.0321	0.000404826	0.066259
	Grm7	-0.276015	10.8073	18.9724	0.000410898	0.066259
	A330102I10Rik	-0.515817	5.73424	18.9107	0.000417287	0.066259
	Sycp2	-0.599345	6.06332	18.5203	0.000460319	0.0700852
	4930578G10Rik	-0.345743	8.7996	18.318	0.00048454	0.0726881
	4921539H07Rik	-1.59267	3.09038	18.0979	0.000508364	0.0732985
	Kbtbd11	-0.437057	6.23958	17.3636	0.000619932	0.0854585
	Oprd1	-1.11581	3.53198	16.8144	0.00071731	0.0950296
	Tmem191c	-0.372846	8.03954	16.7046	0.000738082	0.0953061
	Gm11713	-0.699875	5.33831	16.5241	0.000774742	0.0965348
	Glp2r	-0.419349	8.67697	16.518	0.000775988	0.0965348
	B4galt1	-0.627315	6.1013	16.2016	0.000845326	0.101894
	Pacsin2	-0.54352	6.16401	16.1391	0.000859847	0.101894
	Kcna1	-0.490804	6.34445	16.1002	0.00086901	0.101894
	Taf7l	-0.782171	4.34853	16.001	0.000893017	0.103519
	Lyn	-0.546161	6.05835	15.9369	0.000908691	0.104152
	Reps2	-0.341518	7.85534	15.511	0.00102211	0.115851
	Mbd4	-0.827051	3.73891	15.4007	0.00105436	0.117329
	Cit	-0.883051	4.15239	14.6916	0.00128806	0.13113
	Opcml	-0.268823	11.5927	14.676	0.00129359	0.13113
	Ptprg	-0.315293	7.86428	14.6633	0.00129832	0.13113
	Gm3448	-0.428706	5.94702	14.3344	0.00142728	0.138664
	Fstl4	-0.292879	8.37052	13.6782	0.00172979	0.158969
	Rimbp2	-0.352733	8.2467	13.6063	0.0017671	0.160948
	Gm42477	-0.270329	8.9539	13.5147	0.00181592	0.161512
	Parp8	-0.67092	4.82637	13.483	0.0018333	0.161512
	Ank1	-0.689203	4.13359	13.433	0.00186115	0.16227
	Ormdl2	-0.457908	6.12648	13.3631	0.00190018	0.164269
	Limd1	-0.923747	3.29878	13.2509	0.00196659	0.166525
	Rph3al	-0.514996	5.60203	13.2342	0.00197523	0.166525
	Tra2a	-0.315551	7.78179	13.0853	0.00206605	0.172753
	Shroom4	-0.697528	4.40449	12.5873	0.00240598	0.193288
	Sel1l	-0.40684	6.15239	12.5343	0.00244551	0.194896
	Rgs11	-0.645609	4.9171	12.4767	0.0024896	0.196871

[truncated: 1 more sheets: Glucocorticoid relevant genes]
